# Supplementary material for: Comparing Frailty Status Among Clusters Identified Based on EQ-5D-5L Dimensions in Older Patients with Chronic Low Back Pain
Source: Medicina (Kaunas). 2025 Jul 3;61(7):1217. doi: 10.3390/medicina61071217 (PMC12299995; doi:10.3390/medicina61071217)
Supplement: Supplementary file 1 [file medicina-61-01217-s001.zip]

Archive with 1 entries (1 files):
- medicina-3719232-supplementary.xlsx
