# Supplementary material for: Comparing Frailty Status Among Clusters Identified Based on EQ-5D-5L Dimensions in Older Patients with Chronic Low Back Pain
Source: Medicina (Kaunas). 2025 Jul 3;61(7):1217. doi: 10.3390/medicina61071217 (PMC12299995; doi:10.3390/medicina61071217)
Supplement: Supplementary file 1 [file medicina-61-01217-s001.zip › medicina-3719232-supplementary.xlsx]

## Sheet: DATA
cluster_4	Age	Gender	BMI	Comorbid(HTN,DM,CVA)	Cancer	Mental health problem	Osteopenia/Osteoporosis	Sleep disturbance	Spine op Hx	Pain score	Pain score stratification	Pain duration	Opioid usage	Frailty grade	Fatigue	Resistance	Ambulation	Illness	Loss of weight	Mobility	Self-care	Usual activities	Pain/discomfort	Anxiety/depression	EQ-VAS
0	70	0	19.7055	0	0	0	0	0	0	2	0	10	0	1	1	0	0	0	0	1	1	1	2	2	70
0	75	0	24.7002	1	1	0	0	0	0	3	0	360	1	0	0	0	0	0	0	2	1	1	2	3	60
0	80	1	22.8928	0	0	0	0	0	0	3	0	180	0	0	0	0	0	0	0	1	1	1	2	3	90
0	70	1	33.6728	0	0	0	0	0	1	3	0	8	0	2	1	1	1	0	0	3	1	2	4	3	60
0	67	0	28.7197	1	1	0	0	0	0	3	0	120	0	0	0	0	0	0	0	1	1	1	2	4	60
0	84	1	25.9728	0	0	0	0	0	0	4	1	12	0	0	0	0	0	0	0	1	1	1	3	2	60
0	81	1	23.74	0	0	0	0	1	1	4	1	60	0	2	1	1	1	0	0	2	2	2	3	3	50
0	62	1	22.356	0	0	0	0	1	0	5	1	72	0	2	1	1	1	0	0	4	3	3	3	5	30
0	70	1	16.1354	1	0	0	0	1	0	5	1	7	0	1	0	1	1	0	0	3	1	2	4	2	50
0	68	0	22.8928	0	0	0	0	0	0	5	1	10	0	1	0	0	1	0	0	3	1	3	3	3	50
0	81	1	21.5019	0	0	0	0	0	0	5	1	36	1	0	0	0	0	0	0	1	1	1	2	2	70
0	69	0	25.3632	1	1	1	0	1	0	5	1	120	1	1	1	0	0	0	0	2	1	2	3	3	60
0	73	1	19.7777	0	0	0	0	0	0	5	1	120	0	0	0	0	0	0	0	1	1	1	3	2	80
0	80	1	23.7332	0	0	0	0	1	0	5	1	36	0	2	1	1	1	1	0	4	1	3	3	3	50
0	73	0	26.9127	0	1	0	0	0	0	5	1	36	1	1	0	1	0	0	0	2	2	2	3	3	70
0	61	1	21.3333	0	0	0	0	0	0	5	1	36	0	0	0	0	0	0	0	1	1	1	3	3	50
0	80	1	22.6003	0	1	0	1	1	0	5	1	5	0	1	0	1	0	0	0	2	2	2	3	3	30
0	68	1	23.8799	1	0	0	0	0	0	5	1	12	1	1	1	0	0	0	0	2	1	1	3	4	70
0	65	1	20	0	0	0	0	0	0	5	1	360	0	2	1	1	1	0	0	1	2	2	4	2	50
0	66	1	21.7865	0	0	0	0	0	0	5	1	12	1	0	0	0	0	0	0	1	1	1	3	2	70
0	70	1	19.052	0	0	0	0	0	0	5	1	4	0	2	1	1	1	0	1	4	1	4	3	4	20
0	70	1	23.3091	1	1	0	0	0	0	6	1	120	0	1	0	0	0	1	0	2	2	2	3	3	50
0	70	1	22.4913	1	0	1	0	1	0	6	1	36	1	0	0	0	0	0	0	1	1	1	3	2	90
0	77	0	24.0172	0	0	0	0	1	0	6	1	12	0	1	1	0	0	0	0	1	1	1	4	4	55
0	77	1	25.1346	0	0	0	0	1	0	6	1	10	1	2	1	1	1	0	0	4	2	3	4	3	40
0	61	0	17.782	1	0	0	1	0	0	6	1	36	0	1	0	0	1	0	0	4	1	4	4	2	70
0	76	1	21.3333	0	0	0	0	0	1	6	1	12	0	0	0	0	0	0	0	3	1	3	3	2	80
0	82	1	19.721	1	0	1	1	0	0	6	1	96	1	1	0	0	0	1	0	1	1	1	2	2	70
0	60	1	20.7778	0	0	0	0	0	1	6	1	3	0	1	0	1	0	0	1	1	1	1	3	2	80
0	82	0	28.2936	0	0	0	0	0	0	6	1	60	0	1	0	1	1	0	0	3	1	3	3	2	65
0	76	1	20.0692	1	0	1	0	0	0	6	1	4	1	1	0	1	0	0	0	3	1	3	4	2	70
0	79	1	18.75	0	0	0	0	1	0	6	1	10	0	0	0	0	0	0	0	2	1	1	4	2	70
0	61	1	21.7502	0	0	0	0	0	0	6	1	8	0	0	0	0	0	0	0	1	1	1	4	2	50
0	70	0	28.8889	0	0	0	0	0	0	6	1	36	0	1	0	1	0	0	0	1	1	1	3	2	70
0	70	1	21.2279	0	0	0	0	1	0	6	1	9	0	0	0	0	0	0	0	1	1	1	2	2	70
0	76	0	17.0392	0	0	0	0	1	0	6	1	36	0	1	0	0	0	0	0	1	1	2	3	4	40
0	80	1	25.2363	0	0	0	0	0	0	6	1	7	0	2	1	1	1	0	0	4	2	2	4	4	50
0	77	1	18.3594	0	0	0	0	0	0	6	1	24	0	0	0	0	0	0	0	1	1	1	3	3	70
0	81	1	23.4599	0	1	0	1	1	0	6	1	12	1	2	1	1	0	0	1	2	1	3	2	4	30
0	84	1	33.3108	0	0	1	0	1	0	7	2	60	1	2	1	1	1	1	0	3	3	3	5	4	80
0	63	1	34.6021	1	0	0	0	1	0	7	2	120	0	1	0	1	1	0	0	2	1	1	4	3	50
0	70	0	21.7784	0	0	0	0	0	0	7	2	36	0	1	0	0	1	0	0	2	2	2	2	4	80
0	73	0	21.2306	0	1	0	0	0	0	7	2	15	0	1	0	1	0	0	0	2	1	3	3	4	80
0	73	1	20.5688	0	0	0	0	0	0	7	2	36	0	2	1	1	1	0	0	4	2	2	4	3	60
0	64	1	20.1348	0	0	0	0	1	0	7	2	360	1	2	1	1	1	0	0	2	1	2	4	4	30
0	66	1	21.6128	1	0	1	0	0	0	7	2	240	1	1	1	0	0	0	0	2	3	3	4	4	65
0	69	0	24.3824	1	0	0	0	0	0	7	2	3	1	1	0	0	1	0	0	3	1	3	3	2	70
0	64	0	22.2137	0	1	0	1	1	0	7	2	12	0	1	0	1	1	0	0	3	1	3	4	2	20
0	70	1	20.4563	0	0	0	0	0	0	7	2	12	0	2	0	1	1	0	1	3	1	3	4	2	40
0	74	0	23.3056	0	0	0	0	1	0	7	2	120	0	1	0	1	1	0	0	4	2	3	4	3	60
0	71	1	23.6244	0	0	1	1	0	0	7	2	120	0	0	0	0	0	0	0	3	1	2	4	2	80
0	64	0	29.5199	0	0	0	0	0	0	7	2	10	0	1	0	1	1	0	0	4	1	4	4	4	55
0	60	1	21.875	0	0	0	0	0	0	7	2	6	0	1	1	0	0	0	0	1	3	3	4	4	50
0	62	1	19.3337	0	0	0	0	1	0	7	2	5	0	1	1	1	0	0	0	2	1	2	3	3	50
0	73	1	23.1911	1	0	0	0	0	1	7	2	8	0	1	0	0	1	0	0	3	1	2	4	3	50
0	81	1	22.6409	0	0	0	0	1	0	7	2	6	0	1	0	1	1	0	0	3	1	1	3	3	60
0	66	0	20.3289	1	0	0	0	1	0	7	2	240	0	0	0	0	0	0	0	3	1	1	4	2	70
0	66	0	19.433	0	0	0	0	0	0	7	2	8	0	1	1	0	0	0	0	2	1	2	3	4	80
0	66	1	21.6128	1	1	1	0	0	1	7	2	5	0	1	0	1	1	0	0	3	1	2	3	2	50
0	70	1	24.7721	1	0	0	0	0	1	7	2	120	1	0	0	0	0	0	0	1	1	1	4	3	70
0	81	1	22.6298	1	1	0	1	0	0	7	2	3	1	1	0	1	0	0	0	2	1	1	4	2	75
0	77	0	27.2392	0	0	0	0	1	0	7	2	12	0	1	0	0	1	0	0	4	1	3	5	4	50
0	71	0	28.0389	0	0	0	0	1	1	7	2	24	1	1	1	0	0	0	0	1	1	1	4	3	10
0	70	1	22.231	0	0	0	0	0	0	7	2	3	0	1	0	0	1	0	0	3	3	3	4	4	50
0	65	1	20.8117	0	0	0	0	1	0	7	2	120	0	2	1	1	1	0	0	4	2	2	4	4	50
0	71	1	22.6409	0	0	0	0	1	0	7	2	6	0	1	0	1	1	0	0	3	1	1	3	3	60
0	63	1	23.143	0	0	0	0	0	0	7	2	24	0	0	0	0	0	0	0	3	1	1	3	2	60
0	80	0	20.0773	0	0	0	0	0	0	7	2	24	0	1	0	0	0	1	0	3	1	1	3	3	30
0	71	1	20.898	1	1	0	0	0	0	8	2	5	0	1	0	1	1	0	0	3	1	2	3	2	50
0	64	1	20.6172	1	1	0	0	0	0	8	2	12	0	1	1	0	0	0	0	1	1	1	4	3	60
0	88	0	24.1043	1	0	0	0	0	1	8	2	12	1	2	0	1	1	1	0	4	2	3	4	3	70
0	67	1	19.5556	0	0	0	0	0	0	8	2	12	0	0	0	0	0	0	0	2	1	1	2	3	60
0	75	1	18.2615	0	0	0	0	1	1	8	2	4	0	1	0	1	1	0	0	5	2	4	4	4	80
0	64	1	25.2838	0	0	0	0	1	1	8	2	12	1	2	0	1	1	1	0	4	1	3	4	4	50
0	72	1	21.5139	1	0	0	0	1	0	8	2	3	0	0	0	0	0	0	0	1	1	1	3	2	20
0	68	1	20.9275	0	0	0	0	0	0	8	2	3	0	0	0	0	0	0	0	3	1	2	4	2	40
0	65	0	25.5937	0	0	0	0	0	0	8	2	24	0	1	0	0	1	0	0	3	2	3	4	4	90
0	67	1	25.9958	0	0	0	0	1	0	8	2	36	1	0	0	0	0	0	0	3	1	1	4	2	60
0	78	1	24.6094	0	0	0	0	1	0	8	2	4	0	2	1	1	1	0	0	4	1	4	5	4	20
0	62	1	23.2885	0	0	0	0	1	0	8	2	4	1	1	1	0	0	0	0	2	1	1	3	3	50
0	61	0	24.8358	0	0	0	0	1	1	8	2	36	0	1	1	0	0	0	0	3	1	1	4	2	70
0	72	1	15.0311	0	1	0	0	0	0	8	2	5	1	1	0	1	1	0	0	4	2	2	4	4	40
0	69	1	21.38	0	0	0	0	1	1	8	2	12	1	2	1	0	1	1	0	3	2	2	4	4	40
0	75	1	23.6518	0	0	0	0	1	1	8	2	36	0	0	0	0	0	0	0	1	1	1	5	4	70
0	76	1	22.0604	0	0	0	0	0	0	8	2	240	1	0	0	0	0	0	0	3	1	1	4	2	80
0	73	1	23.7118	1	0	1	1	0	0	8	2	96	0	1	0	1	1	0	0	4	1	4	4	3	50
0	63	1	23.5582	0	0	0	0	0	0	8	2	48	1	0	0	0	0	0	0	2	2	2	4	3	65
0	67	1	21.7784	0	0	0	0	0	0	8	2	6	0	1	0	0	1	0	0	3	1	2	3	2	70
0	64	1	20.5049	0	0	0	0	1	0	8	2	7	0	0	0	0	0	0	0	1	2	2	4	3	50
0	73	1	23.7253	0	0	0	1	0	0	8	2	3	0	0	0	0	0	0	0	3	1	2	4	2	70
0	74	1	24.2188	0	0	0	0	1	0	8	2	6	1	1	1	0	0	0	0	2	1	1	4	4	60
0	79	1	22.9568	1	0	0	0	0	0	8	2	180	0	1	1	1	0	0	0	3	1	4	4	3	70
0	83	0	23.74	0	0	0	0	0	0	8	2	24	0	1	1	0	1	0	0	4	1	3	4	2	60
0	77	0	20.9572	0	0	0	0	0	0	8	2	9	0	1	0	0	1	0	0	3	1	2	3	2	60
0	67	1	22.4766	0	1	0	0	1	1	8	2	12	0	2	1	1	1	0	0	4	1	3	5	4	80
0	86	0	24.8536	0	0	0	0	0	0	8	2	60	0	1	0	1	1	0	0	4	2	4	4	3	80
0	65	1	20.5688	0	0	0	0	0	0	8	2	36	0	2	1	1	1	0	0	4	2	2	4	3	60
0	77	0	21.4536	0	0	0	0	1	0	8	2	120	0	1	0	0	1	0	0	4	1	3	4	3	90
0	64	0	29.5098	1	1	0	0	0	0	9	2	72	0	2	1	1	1	0	0	3	1	1	4	4	50
0	73	1	23.4459	0	0	0	0	0	1	9	2	24	1	2	1	1	1	0	0	4	2	4	4	3	50
0	84	1	23.0901	0	0	0	0	1	0	9	2	3	1	1	1	0	0	0	0	2	2	2	3	4	70
0	73	0	22.4913	0	0	0	0	1	0	9	2	60	1	1	0	1	1	0	0	2	1	2	3	3	50
0	74	1	24.4444	0	0	0	1	1	0	9	2	3	0	1	0	0	1	0	0	4	2	2	4	3	80
0	69	0	21.9289	0	1	0	1	0	1	9	2	8	0	1	0	1	1	0	0	2	1	2	4	4	35
0	65	1	22.6667	0	1	0	0	1	1	9	2	120	0	2	1	1	1	1	0	4	4	4	5	5	20
0	80	1	27.2815	0	0	0	0	0	0	9	2	5	1	1	0	1	1	0	0	4	2	4	4	3	10
0	82	1	25.4028	1	0	1	1	0	0	9	2	96	1	1	0	0	1	0	0	4	1	3	4	3	50
0	79	1	15.5986	0	0	0	0	1	0	9	2	4	1	2	1	1	1	1	1	4	2	4	4	3	20
0	66	1	20.6612	0	0	0	0	1	0	9	2	4	1	0	0	0	0	0	0	1	1	1	4	2	70
0	72	0	17.8506	0	0	0	0	0	0	9	2	24	0	1	0	0	1	0	0	3	1	2	4	2	60
0	73	1	18.5901	0	0	0	0	0	0	9	2	6	0	2	0	1	1	0	1	4	2	2	4	3	20
0	75	0	25.6821	0	0	0	0	0	0	9	2	120	1	1	1	0	1	0	0	4	1	1	4	4	50
0	83	0	24.3496	0	0	0	0	1	0	9	2	60	0	1	1	1	0	0	0	4	3	4	5	5	30
0	79	1	23.2254	0	0	0	0	1	0	10	2	24	1	2	0	1	1	0	1	3	2	2	5	4	40
0	73	1	24.8994	1	0	0	1	1	0	10	2	6	0	0	0	0	0	0	0	2	1	1	5	4	80
0	71	0	15.5961	0	0	0	0	1	0	10	2	24	1	1	1	0	1	0	0	4	1	3	5	3	70
0	66	1	24.4444	0	0	0	0	0	0	10	2	120	1	2	1	1	1	0	1	4	1	4	5	3	80
0	75	1	24.5384	0	1	0	0	0	0	10	2	6	0	1	0	0	1	0	0	4	1	4	5	3	70
0	77	1	19.2234	1	0	1	0	0	1	10	2	240	0	1	0	0	1	0	0	3	1	2	5	2	55
0	62	1	22.0604	0	0	0	0	1	0	10	2	36	0	2	1	1	1	0	0	4	1	3	5	2	30
0	78	1	22.231	0	0	0	0	1	1	10	2	3	0	1	0	1	1	0	0	4	2	4	5	5	50
0	72	1	27.1106	0	0	0	0	1	1	10	2	18	0	2	1	1	1	0	0	4	3	4	5	5	20
1	67	1	20.5151	1	1	0	0	0	0	1	0	12	0	1	0	1	1	0	0	4	3	5	4	1	80
1	75	1	23.4579	1	0	0	0	0	1	3	0	144	1	1	0	1	1	0	0	3	2	2	3	1	60
1	74	0	28.7519	1	0	1	0	0	0	3	0	24	0	1	0	0	0	0	1	3	1	1	2	1	70
1	80	1	19.4674	1	0	0	0	0	0	3	0	4	0	1	0	1	1	0	0	4	4	4	4	1	30
1	75	1	22.0399	1	0	0	0	0	0	4	1	6	0	0	0	0	0	0	0	3	2	2	3	1	50
1	76	1	19.6283	0	0	0	0	1	1	4	1	3	0	1	0	1	1	0	0	4	2	2	4	2	75
1	64	0	21.4844	0	0	0	0	0	0	4	1	12	0	1	0	1	1	0	0	4	1	4	3	1	80
1	76	1	22.1453	1	0	1	0	1	0	4	1	84	0	0	0	0	0	0	0	3	1	1	3	1	70
1	87	1	22.2222	1	0	1	0	1	0	4	1	12	1	1	0	1	1	0	0	4	2	3	3	2	50
1	70	1	18.026	0	0	0	0	0	0	4	1	3	1	2	1	1	1	0	0	3	2	2	3	1	50
1	80	1	24.2662	0	0	0	0	0	0	4	1	3	1	1	0	0	0	1	0	3	1	3	3	1	50
1	64	0	18.6851	1	0	0	0	0	0	4.5	1	12	1	1	0	1	1	0	0	3	1	2	3	1	70
1	66	0	21.847	1	1	0	0	1	1	5	1	36	0	2	1	1	1	0	0	4	2	2	3	2	50
1	65	0	24.8777	0	0	0	0	0	0	5	1	24	1	1	0	1	1	0	0	3	2	2	3	1	60
1	83	1	22.0581	1	0	0	0	0	0	5	1	5	0	1	0	0	1	0	0	4	1	1	3	1	70
1	73	0	18.026	0	0	0	0	0	0	5	1	60	0	1	0	1	1	0	0	4	2	4	3	1	75
1	73	1	26.3221	1	0	1	0	1	1	5	1	7	0	0	0	0	0	0	0	3	2	2	3	1	80
1	65	1	23.634	0	0	0	1	0	0	5	1	12	0	0	0	0	0	0	0	3	1	1	3	1	40
1	75	1	20.898	1	0	0	1	1	0	5	1	10	0	1	0	0	1	0	0	3	1	1	3	1	60
1	71	0	24.4646	1	0	0	0	0	1	5	1	360	1	1	1	0	0	0	0	3	1	2	3	1	90
1	64	1	19.0311	1	0	0	0	0	0	5	1	18	0	0	0	0	0	0	0	4	2	2	4	1	70
1	80	1	28.3871	1	0	0	0	0	0	5	1	84	0	1	0	0	0	1	0	4	1	2	3	1	80
1	62	1	22.8928	0	0	0	0	1	0	5	1	6	1	2	0	1	1	0	1	4	3	4	4	2	70
1	74	1	24.1415	0	0	0	0	0	0	5	1	3	0	2	1	1	1	0	0	3	2	2	3	1	50
1	69	1	26.0375	0	0	0	0	0	0	5	1	4	0	1	0	1	1	0	0	3	1	2	2	1	65
1	62	0	25.2363	0	1	0	0	1	1	5	1	12	0	1	0	1	1	0	0	3	1	2	3	1	70
1	68	1	25.5937	0	0	0	1	0	1	5	1	30	1	0	0	0	0	0	0	3	1	2	2	1	60
1	76	1	28.3585	1	0	1	0	0	1	5	1	24	0	0	0	0	0	0	0	4	1	1	2	1	60
1	73	0	22.7903	1	0	0	0	0	0	5	1	13	0	2	1	1	1	1	1	4	2	2	3	2	50
1	60	1	38.449	1	0	0	0	0	0	5	1	120	1	1	0	1	1	0	0	4	2	2	3	2	50
1	62	0	24.0346	0	0	0	0	1	0	5	1	12	1	1	0	0	0	1	0	3	1	2	3	1	70
1	66	1	22.0317	0	0	0	0	1	1	5	1	36	0	2	1	1	1	0	0	4	2	2	3	2	50
1	74	0	23.8054	0	1	0	0	0	0	5	1	50	1	1	1	1	0	0	0	3	1	1	4	1	40
1	79	0	22.6003	0	0	0	0	0	0	5	1	48	0	1	0	0	1	0	0	4	1	3	3	1	90
1	68	1	24.0346	0	0	0	0	0	0	5	1	24	0	2	0	1	1	0	1	4	1	2	3	2	50
1	69	1	24.0346	0	0	0	0	1	1	6	1	6	0	1	0	1	1	0	0	4	2	2	4	1	60
1	64	1	23.4221	0	0	0	0	0	0	6	1	3	1	0	0	0	0	0	0	3	2	2	3	1	80
1	70	1	24.9199	0	0	0	0	1	0	6	1	5	0	1	1	1	0	0	0	3	1	3	3	1	50
1	79	1	19.5473	1	0	0	0	0	0	6	1	60	0	0	0	0	0	0	0	3	1	3	3	1	80
1	70	1	23.9437	1	0	0	0	0	0	6	1	6	1	0	0	0	0	0	0	4	1	2	4	1	60
1	60	1	28.0102	1	1	1	1	1	0	6	1	7	0	1	0	0	1	0	0	4	1	2	4	2	30
1	62	0	22.9854	1	0	0	0	0	1	6	1	3	1	2	0	1	1	1	1	4	2	3	4	1	60
1	81	1	19.3337	0	0	0	0	0	0	6	1	4	1	1	1	0	0	0	0	4	1	1	3	1	70
1	76	1	20.2449	1	0	0	0	1	1	6	1	36	0	0	0	0	0	0	0	3	1	1	3	1	50
1	81	1	24.2215	1	0	1	1	0	1	6	1	3	1	1	1	0	1	0	0	3	2	2	3	1	60
1	65	1	21.0284	1	1	0	0	0	0	6	1	3	0	1	0	1	1	0	0	4	2	2	3	1	70
1	71	1	24.1115	1	0	0	0	0	0	6	1	6	1	1	0	0	0	1	0	3	1	1	2	1	60
1	78	1	22.0711	0	0	0	0	0	0	6	1	5	0	2	1	1	1	0	1	4	2	3	4	1	70
1	66	0	27.6817	1	0	0	0	1	0	6	1	40	1	2	1	1	1	0	0	4	1	3	3	1	70
1	82	0	20.5049	0	0	0	0	0	0	6	1	50	0	1	0	1	1	0	0	4	2	2	4	1	50
1	71	1	22.2137	0	0	0	0	0	0	6	1	5	1	1	1	0	0	0	0	3	3	4	4	1	70
1	67	1	25.9695	0	0	0	0	1	0	6	1	3	1	1	0	0	1	0	0	3	2	2	3	1	90
1	76	1	27.3399	0	0	0	0	1	1	6	1	6	0	1	1	0	1	0	0	3	2	2	3	1	80
1	78	1	20.9566	1	0	0	0	0	0	6	1	120	0	1	0	1	1	0	0	3	2	2	4	1	50
1	87	1	19.6052	1	0	1	1	0	0	6	1	5	0	1	0	0	1	0	0	3	1	1	3	1	80
1	71	0	22.8928	0	0	0	0	1	0	6	1	12	0	1	0	1	1	0	0	3	1	2	3	1	80
1	72	0	20.7612	1	1	1	1	0	0	6	1	24	1	1	0	1	1	0	0	4	2	3	3	1	60
1	68	0	23.5304	0	0	0	1	0	1	6	1	12	0	1	0	1	1	0	0	3	1	2	3	1	70
1	66	0	22.151	0	1	0	0	0	0	7	2	10	0	1	0	1	1	0	0	3	3	3	4	1	70
1	72	1	23.0112	1	0	0	0	0	1	7	2	180	0	1	1	0	0	0	0	2	2	3	3	1	80
1	81	1	20.0288	0	0	0	0	0	0	7	2	3	0	2	0	1	1	0	1	3	2	3	3	1	60
1	62	0	22.0604	0	1	0	0	1	0	7	2	12	0	1	0	1	1	0	0	4	2	3	4	1	80
1	72	1	22.183	0	0	0	0	1	0	7	2	12	1	0	0	0	0	0	0	3	1	1	3	1	80
1	74	0	26.0933	1	0	0	0	1	0	7	2	3	1	2	1	1	1	0	0	4	1	1	4	1	60
1	76	0	29.62	1	0	0	0	0	1	7	2	3	1	2	1	1	1	1	0	4	3	4	4	1	50
1	79	0	18.6779	1	1	0	1	0	0	7	2	3	0	1	1	0	1	0	0	3	1	1	3	1	70
1	66	1	21.3593	1	0	0	0	1	0	7	2	360	0	1	0	1	1	0	0	4	2	3	4	1	40
1	73	1	20.8117	0	0	0	0	1	1	7	2	60	1	2	1	1	0	0	1	4	3	3	4	1	50
1	76	0	24.2188	0	0	0	0	0	0	7	2	24	0	1	0	1	1	0	0	3	2	2	3	1	80
1	70	1	28.422	0	0	0	0	0	0	7	2	120	1	2	1	1	1	1	0	4	2	4	4	2	50
1	80	1	26.0262	1	0	1	0	1	0	7	2	72	0	1	0	0	1	0	0	3	1	1	4	1	70
1	62	1	24.4561	0	0	0	0	1	0	7	2	3	0	0	0	0	0	0	0	2	3	4	4	1	60
1	67	0	21.7778	0	0	0	0	0	0	7	2	30	0	1	1	1	0	0	0	3	2	1	3	1	50
1	73	1	22.6757	1	0	0	1	0	0	7	2	4	0	0	0	0	0	0	0	3	1	1	3	1	50
1	77	1	31.1227	1	1	0	0	1	0	7	2	120	1	1	1	1	0	0	0	4	3	3	4	2	30
1	80	1	23.5304	0	0	0	0	1	0	7	2	6	1	1	0	1	0	0	1	3	1	1	3	1	30
1	83	1	21.9384	1	0	1	1	0	1	7	2	3	1	1	0	0	0	1	0	3	3	4	4	2	70
1	81	0	31.6443	0	1	0	0	1	0	7	2	60	0	1	0	1	1	0	0	3	1	1	3	1	70
1	61	0	27.2222	0	0	0	0	0	0	7	2	12	1	1	0	0	1	0	0	3	1	2	3	1	40
1	63	1	22.3389	0	0	0	0	1	0	7	2	36	1	2	1	1	1	0	0	4	4	3	4	2	50
1	91	0	21.9645	1	0	0	0	1	1	7	2	18	1	1	1	0	0	0	0	4	3	2	4	2	80
1	78	0	25.6444	0	1	0	0	0	0	7	2	12	1	1	0	1	1	0	0	4	2	2	3	1	80
1	74	1	22.0604	0	0	0	1	0	0	7	2	3	0	2	1	1	1	1	0	4	1	3	4	1	80
1	61	1	22.4813	0	0	0	0	1	0	7	2	36	0	2	1	1	1	0	0	3	2	2	3	1	70
1	68	0	24	0	0	0	0	0	0	7	2	12	0	1	0	1	0	0	0	3	2	2	3	1	60
1	70	1	24.5869	0	0	0	0	1	0	7	2	3	1	1	0	0	1	0	0	4	2	2	4	1	80
1	73	1	19.422	1	0	0	0	0	0	7	2	3	0	0	0	0	0	0	0	3	1	2	3	1	70
1	75	0	25.1414	1	1	0	1	0	0	7	2	36	1	1	0	0	1	0	0	4	1	2	4	2	70
1	81	0	26.6868	1	1	0	0	0	0	7	2	3	1	2	1	1	1	0	0	5	3	4	4	2	50
1	62	1	23.0593	0	0	0	0	0	0	7	2	120	1	2	0	1	1	1	0	4	1	2	4	1	90
1	66	1	30.5428	0	0	0	0	0	0	7	2	3	0	1	0	0	1	1	0	4	3	3	4	2	50
1	79	1	19.4734	0	0	0	1	0	0	7	2	3	0	0	0	0	0	0	0	4	1	3	3	1	70
1	60	0	27.0258	0	0	0	0	1	1	7	2	48	1	1	0	1	0	0	0	2	5	4	3	1	70
1	86	0	23.1473	0	1	1	0	1	0	7	2	24	0	1	1	1	0	0	0	4	2	2	4	1	70
1	61	0	25.7196	0	0	0	0	0	0	7	2	12	0	1	0	1	1	0	0	4	1	2	4	1	70
1	71	1	22.6409	0	0	1	0	0	0	7	2	8	1	2	1	1	1	0	0	4	4	4	4	2	40
1	66	0	21.79	1	0	0	0	0	0	7	2	36	0	2	0	1	1	0	1	4	1	3	4	1	70
1	64	0	24.4141	0	0	0	0	0	1	7	2	8	1	1	0	1	1	0	0	3	1	2	3	1	60
1	64	1	28.1276	0	0	0	0	0	0	7	2	3	1	0	0	0	0	0	0	3	1	1	4	1	70
1	81	0	23.1473	0	0	0	0	1	0	7	2	24	0	1	1	1	0	0	0	4	2	2	4	1	70
1	74	0	18.3768	1	0	0	0	0	0	7	2	12	1	1	0	1	1	0	0	4	3	4	4	1	65
1	75	1	22.1852	0	0	0	0	1	0	7	2	6	1	1	1	0	0	1	0	2	2	3	3	1	80
1	66	0	21.83	0	0	0	0	0	0	7	2	24	0	1	1	0	0	0	0	3	2	2	3	1	70
1	63	0	25.5094	0	0	0	0	0	0	7	2	12	1	1	0	1	1	0	0	4	2	2	4	1	70
1	72	1	21.5045	1	0	0	0	0	0	7	2	24	0	0	0	0	0	0	0	2	3	3	3	1	50
1	80	1	18.8189	0	0	0	0	0	0	7	2	18	0	2	1	1	1	1	0	4	4	4	4	1	30
1	78	0	24.7325	0	0	0	0	0	1	7	2	12	1	1	0	1	0	0	0	4	1	2	4	1	30
1	80	1	24.6711	0	0	0	0	0	0	7	2	3	1	1	0	1	1	0	0	4	4	3	4	2	80
1	62	1	25	1	0	0	0	0	0	8	2	4	1	1	0	1	1	0	0	4	1	3	4	1	60
1	70	1	23.3887	1	1	0	1	1	0	8	2	12	0	1	0	1	1	0	0	4	2	2	3	1	20
1	69	1	23.9257	0	0	1	1	1	1	8	2	6	0	2	0	1	1	0	1	4	1	4	4	1	60
1	64	1	21.83	0	0	1	0	1	1	8	2	5	0	1	0	0	1	0	0	3	1	2	2	1	50
1	82	1	24.3046	1	1	0	0	0	0	8	2	12	1	1	0	0	1	0	0	4	1	2	3	1	60
1	61	1	23.7332	0	0	0	0	1	0	8	2	6	0	2	1	1	1	0	0	4	2	2	4	2	50
1	85	0	21.7079	1	1	0	0	1	0	8	2	6	0	2	1	1	1	0	0	4	2	2	4	2	70
1	73	0	20.3383	1	1	1	1	0	0	8	2	48	1	1	0	1	1	0	0	4	3	2	4	2	80
1	67	1	20.482	0	0	0	0	1	0	8	2	12	1	2	0	1	1	1	0	5	4	4	4	2	20
1	80	0	20.2449	1	1	0	0	0	1	8	2	12	0	2	1	1	1	0	0	3	2	2	3	1	80
1	78	1	26.9531	0	0	0	0	1	0	8	2	6	0	1	1	0	0	0	0	4	1	2	3	1	70
1	74	1	25.0657	0	0	0	0	1	1	8	2	5	0	1	0	1	1	0	0	4	2	2	4	2	50
1	81	0	24.2035	0	0	0	0	1	1	8	2	12	0	1	0	0	1	0	0	3	1	1	3	1	80
1	76	0	28.959	1	1	0	0	0	0	8	2	120	1	2	1	1	1	0	0	4	2	3	5	1	60
1	70	1	29.2101	0	0	0	0	0	0	8	2	216	0	2	1	1	1	0	0	3	3	2	3	1	50
1	72	0	29.3769	0	0	0	0	1	0	8	2	12	1	1	0	1	1	0	0	4	2	4	4	2	30
1	81	1	32.0089	1	0	0	0	0	0	8	2	12	1	1	0	1	1	0	0	3	2	2	4	1	80
1	62	0	16.4366	0	0	0	0	0	0	8	2	10	0	1	0	1	0	0	0	3	2	2	4	1	80
1	75	1	26.2227	0	0	0	0	1	0	8	2	4	0	2	1	1	1	0	1	4	4	5	4	1	80
1	67	1	23.3091	0	0	0	0	1	0	8	2	144	0	2	1	1	1	0	0	4	2	2	4	2	80
1	70	0	22.5846	0	0	0	0	1	0	8	2	13	1	1	0	1	1	0	0	3	2	2	4	1	40
1	67	1	22.8329	1	1	0	1	0	0	8	2	5	0	1	0	0	1	0	0	4	1	3	4	1	80
1	66	1	20	0	0	0	0	1	0	8	2	120	0	2	1	1	1	0	0	4	3	3	4	1	30
1	78	0	27.7285	0	0	0	0	1	0	8	2	24	1	1	1	0	0	0	0	3	1	2	4	1	60
1	82	1	25.7778	1	0	1	0	0	0	8	2	120	0	1	0	1	1	0	0	4	2	4	4	2	80
1	82	0	22.3703	0	0	0	0	0	0	8	2	60	0	1	0	1	1	0	0	4	2	2	3	2	70
1	78	1	33.7325	0	0	0	0	0	0	8	2	60	0	2	1	1	1	0	0	3	1	1	4	1	30
1	79	0	23.4236	1	0	0	0	1	1	8	2	24	1	2	1	1	1	0	0	4	1	4	5	1	80
1	65	0	27.8852	1	0	0	1	0	0	8	2	36	0	1	0	1	1	0	0	3	2	3	3	1	65
1	75	0	25.6837	0	0	0	0	0	1	8	2	8	0	1	0	0	1	0	0	3	2	2	3	1	50
1	80	0	25.3943	0	0	0	0	1	0	8	2	60	0	1	0	1	1	0	0	4	2	3	4	1	60
1	87	1	15.3697	1	0	1	0	0	1	8	2	7	0	1	0	0	0	0	1	4	2	2	4	2	70
1	66	0	21.7079	1	0	0	0	1	0	8	2	6	0	2	1	1	1	0	0	4	2	2	4	2	70
1	84	0	18.4265	0	0	0	0	0	0	8	2	7	0	1	0	0	1	0	0	3	1	2	4	1	50
1	65	1	21.6441	0	0	0	0	0	0	8	2	240	0	2	1	1	1	0	0	4	2	2	3	1	50
1	79	0	19.487	1	1	0	0	0	0	8	2	24	0	2	0	1	1	1	0	3	2	2	3	1	50
1	61	1	21.6441	0	0	0	0	0	0	8	2	3	0	2	1	1	1	0	0	4	1	4	4	1	40
1	72	0	26.9127	0	0	0	0	0	1	8	2	24	0	1	0	1	0	0	1	3	1	3	3	1	100
1	62	1	26.4792	0	0	0	0	1	0	8	2	72	0	2	1	1	1	1	0	5	4	4	4	1	60
1	61	0	23.1911	0	0	0	0	0	0	8	2	24	0	1	0	0	1	0	0	3	1	1	3	1	60
1	70	1	23.1111	0	0	0	0	0	1	9	2	36	0	0	0	0	0	0	0	3	1	2	2	1	80
1	77	1	23.4236	0	0	0	0	0	1	9	2	120	1	2	0	1	1	1	0	4	2	2	3	2	80
1	61	0	26.8274	1	0	0	0	1	1	9	2	6	0	2	1	1	1	0	0	4	2	2	3	1	50
1	72	0	27.3438	0	0	0	0	0	0	9	2	120	0	1	0	1	1	0	0	3	2	2	4	1	100
1	68	1	21.6413	0	1	0	0	0	0	9	2	3	0	1	0	1	1	0	0	4	2	2	3	2	50
1	70	0	29.7576	1	0	0	0	1	0	9	2	60	1	1	1	0	0	0	0	3	1	2	2	1	50
1	63	1	21.6413	0	0	0	0	0	0	9	2	3	0	1	0	0	0	1	0	2	4	3	4	1	50
1	80	1	27.7113	0	0	0	0	0	1	9	2	3	0	2	1	1	1	0	0	4	4	4	5	1	80
1	62	1	22.9592	0	1	0	1	1	0	9	2	30	0	2	1	1	1	1	0	4	2	3	5	2	80
1	80	1	20.0155	1	0	1	1	0	1	9	2	4	0	1	0	1	1	0	0	4	1	1	4	1	80
1	70	0	23.7984	1	0	1	0	1	0	9	2	7	0	2	1	1	1	0	0	4	3	3	4	1	90
1	64	0	21.0828	0	0	0	0	0	0	9	2	48	0	1	0	1	1	0	0	3	2	2	3	1	55
1	86	0	24.8777	0	1	1	1	0	1	9	2	60	1	1	0	1	1	0	0	4	3	3	5	1	75
1	68	1	20	0	0	0	0	0	0	9	2	60	0	2	1	1	1	0	1	4	4	5	4	2	80
1	65	0	23.8918	0	0	0	0	0	0	9	2	18	1	1	1	0	0	0	0	4	2	2	4	2	80
1	79	0	22.1039	0	0	0	0	0	0	9	2	120	1	1	0	1	1	0	0	4	1	2	5	1	70
1	60	0	22.6474	1	0	0	1	1	0	10	2	240	0	1	0	1	1	0	0	5	5	4	5	3	85
1	63	0	18.7305	0	0	0	0	0	0	10	2	120	0	1	1	1	0	0	0	3	3	4	5	1	70
1	67	1	21.2738	1	1	0	0	0	0	10	2	12	1	1	0	0	0	0	1	4	1	5	5	1	80
1	63	0	24.0346	0	0	1	0	0	0	10	2	60	0	1	0	1	1	0	0	4	3	4	5	1	90
1	75	0	20.0288	1	0	0	0	0	0	10	2	3	0	2	0	1	1	0	1	4	1	3	5	1	50
1	72	1	20.8247	0	0	0	0	1	0	10	2	12	0	2	0	1	1	1	0	5	4	4	5	3	80
1	61	1	23.1385	0	1	0	0	0	0	10	2	10	0	2	0	1	1	0	1	4	2	4	5	1	70
1	83	0	20.3074	1	0	0	0	0	0	10	2	3	0	1	0	1	1	0	0	4	1	3	4	1	80
2	65	0	24.7426	1	0	0	0	0	0	1	0	12	0	1	0	0	0	1	0	2	2	2	2	1	70
2	72	1	22.6003	0	0	0	0	0	1	1	0	12	0	0	0	0	0	0	0	2	2	2	2	2	80
2	71	0	21.9261	0	0	0	0	0	0	1	0	60	0	1	1	0	0	0	0	2	1	1	2	2	80
2	74	1	24.0557	1	0	0	0	0	0	2	0	84	1	0	0	0	0	0	0	2	1	1	2	2	65
2	79	0	20.2848	1	1	1	0	0	0	2	0	120	1	2	0	1	1	0	1	4	3	2	2	1	70
2	81	0	24.0977	1	0	0	0	0	0	2	0	48	1	1	0	0	0	1	0	2	1	1	2	2	50
2	62	1	26.8817	0	0	0	0	0	0	2	0	12	0	0	0	0	0	0	0	2	1	4	2	2	50
2	75	1	29.5726	1	0	1	0	0	0	2	0	4	0	0	0	0	0	0	0	1	1	4	2	1	70
2	67	1	17.8506	0	0	0	0	1	1	2	0	5	0	1	0	1	1	0	0	3	2	2	2	1	60
2	71	1	22.9481	1	0	0	0	0	0	2	0	96	0	0	0	0	0	0	0	2	1	1	2	2	70
2	74	0	21.9713	1	0	0	0	0	1	3	0	12	1	1	0	0	0	1	0	2	2	2	2	2	70
2	62	0	24.9561	1	0	0	0	0	1	3	0	60	1	2	0	1	1	1	0	3	2	2	3	2	50
2	69	1	22.0522	1	0	0	0	1	0	3	0	36	1	0	0	0	0	0	0	2	1	2	2	1	30
2	83	1	25.0195	0	1	0	0	1	1	3	0	6	0	2	1	1	1	0	0	4	1	3	2	4	40
2	70	0	21.0007	0	1	0	0	0	0	3	0	26	0	1	0	0	0	1	0	2	2	2	2	2	70
2	60	0	20.9321	0	0	0	0	0	0	3	0	120	0	1	0	1	0	0	0	3	1	1	2	2	60
2	78	1	22.68	1	0	0	0	0	0	3	0	12	0	0	0	0	0	0	0	2	1	1	2	1	100
2	71	1	23.4236	1	0	0	0	0	0	3	0	6	0	1	1	0	0	0	0	2	2	2	2	1	70
2	68	1	21.8036	1	1	0	0	0	0	3	0	12	0	0	0	0	0	0	0	2	1	1	2	1	90
2	84	1	21.4536	0	0	0	0	1	1	3	0	120	0	0	0	0	0	0	0	2	2	2	2	1	70
2	69	0	24.4043	1	1	0	0	0	0	3	0	24	0	1	0	1	0	0	0	3	2	3	3	2	60
2	65	1	20.3793	0	0	0	0	0	0	3	0	12	1	2	0	1	1	0	1	3	2	4	3	2	60
2	83	0	25.3444	1	1	0	0	0	0	3	0	6	0	2	1	1	1	0	0	3	2	2	3	2	50
2	83	1	21.2279	0	0	0	0	0	0	3	0	60	0	0	0	0	0	0	0	2	1	2	2	2	50
2	77	1	21.4204	1	0	0	0	0	0	3	0	48	0	0	0	0	0	0	0	2	2	2	2	2	70
2	64	1	27.143	1	1	0	0	0	1	3	0	8	0	0	0	0	0	0	0	2	1	1	1	1	80
2	77	0	23.222	1	0	0	0	1	0	4	1	360	0	0	0	0	0	0	0	4	2	2	2	2	80
2	66	1	21.6823	1	0	0	0	0	0	4	1	24	1	0	0	0	0	0	0	2	1	2	2	2	60
2	74	1	20.4152	1	0	0	0	0	0	4	1	3	1	0	0	0	0	0	0	2	1	1	2	1	70
2	67	0	22.2222	0	0	0	0	0	0	4	1	8	0	1	0	1	0	0	0	2	2	2	2	1	50
2	70	0	18.9388	1	0	0	0	0	0	4	1	120	1	2	1	1	1	1	0	4	3	3	3	3	40
2	80	1	23.8741	0	1	0	0	0	0	4	1	60	0	2	0	1	1	1	0	4	3	4	3	3	50
2	68	1	24.974	0	0	0	0	1	0	4	1	4	0	1	1	1	0	0	0	2	3	3	3	3	50
2	66	0	23.9224	0	0	0	0	0	0	4	1	12	0	1	0	0	1	0	0	3	2	2	3	2	60
2	61	1	29.0823	0	0	0	0	0	0	4	1	3	0	1	0	1	0	0	0	2	1	1	2	1	60
2	71	1	33.5637	0	0	0	0	0	1	4	1	24	1	2	1	1	1	0	0	2	1	2	2	1	70
2	75	0	25.6312	0	0	0	0	0	1	4	1	60	1	1	0	1	1	0	0	2	2	2	2	1	60
2	60	0	21.4844	0	0	0	0	0	0	4	1	120	1	1	0	0	0	1	0	3	3	3	3	3	70
2	63	0	19.052	0	0	0	0	0	0	4	1	60	0	1	1	0	0	0	0	3	1	1	2	2	70
2	75	0	25.5593	1	0	0	0	0	0	4	1	36	1	2	1	1	1	0	0	3	2	2	3	2	40
2	73	1	23.5556	1	0	1	0	0	0	4	1	120	0	1	0	1	1	0	0	4	3	4	3	3	50
2	73	1	20.1092	1	0	1	0	0	0	4	1	120	0	0	0	0	0	0	0	1	1	3	3	1	80
2	74	1	30.3308	0	0	0	0	0	0	4	1	120	0	0	0	0	0	0	0	2	1	2	2	1	70
2	69	1	29.3658	1	0	0	0	0	0	5	1	36	1	0	0	0	0	0	0	3	2	2	3	2	50
2	72	0	18.0662	0	0	0	0	0	0	5	1	96	1	1	0	1	0	0	0	2	3	3	3	3	60
2	84	0	18.9388	1	0	1	0	0	0	5	1	24	0	1	0	1	1	0	0	2	1	2	1	1	60
2	74	1	25.8478	1	0	0	0	1	0	5	1	12	0	1	0	0	1	0	0	2	1	1	2	1	70
2	74	1	27.382	1	0	1	0	0	0	5	1	4	1	1	0	1	1	0	0	3	1	1	2	2	60
2	66	0	25.9893	0	0	0	0	0	0	5	1	24	1	1	0	0	1	1	0	3	2	2	3	3	60
2	75	0	24.3141	1	0	1	0	0	1	5	1	120	1	1	0	1	0	0	0	2	2	2	2	1	60
2	67	1	25.9573	1	1	0	0	0	0	5	1	36	0	0	0	0	0	0	0	2	1	1	2	1	90
2	64	1	21.6333	1	0	0	0	0	0	5	1	3	0	1	0	1	1	0	0	3	3	3	3	3	50
2	87	1	20.2812	1	0	1	1	0	0	5	1	6	0	0	0	0	0	0	0	2	2	2	2	2	70
2	61	1	20.0155	1	0	1	0	0	0	5	1	3	0	0	0	0	0	0	0	3	2	2	2	2	80
2	80	0	19.9967	1	1	0	0	1	0	5	1	84	1	2	0	1	1	1	0	4	4	3	4	3	60
2	67	1	26.8136	1	1	0	0	0	1	5	1	6	1	0	0	0	0	0	0	3	1	1	2	2	80
2	69	1	16.6659	0	0	0	0	1	0	5	1	5	0	0	0	0	0	0	0	2	2	2	2	1	80
2	81	1	20.3074	1	0	1	1	0	0	5	1	12	0	1	0	1	0	0	0	2	1	1	2	2	70
2	74	1	31.4438	0	0	0	0	1	0	5	1	12	1	2	1	1	1	1	0	4	3	3	4	3	60
2	74	1	23.4952	0	0	0	0	1	1	5	1	12	1	0	0	0	0	0	0	2	1	1	2	1	50
2	69	1	18.3143	0	0	0	0	0	0	5	1	12	0	0	0	0	0	0	0	2	2	2	2	2	80
2	78	0	16.0965	1	0	0	0	0	0	5	1	360	0	0	0	0	0	0	0	2	1	2	2	1	60
2	84	1	19.4444	1	0	0	0	0	1	5	1	12	0	1	0	1	1	0	0	3	2	2	3	2	50
2	74	0	21.0517	0	0	0	0	0	0	5	1	12	0	1	0	0	1	0	0	3	2	2	3	2	70
2	63	1	22.8269	0	0	0	0	0	1	5	1	12	0	0	0	0	0	0	0	2	1	2	2	1	60
2	69	1	25.3902	0	0	0	0	0	0	5	1	36	0	0	0	0	0	0	0	2	1	1	2	1	60
2	68	1	27.3438	0	0	0	0	0	0	5	1	3	0	1	0	1	0	0	0	4	3	3	3	3	60
2	65	0	21.7778	0	0	0	0	0	0	5	1	120	0	1	1	0	0	0	0	2	2	2	2	2	80
2	68	1	24.2568	0	0	0	0	1	1	5	1	120	0	0	0	0	0	0	0	2	2	2	2	1	80
2	83	1	30.9136	0	1	0	0	1	0	5	1	4	0	0	0	0	0	0	0	2	1	2	2	1	70
2	75	1	18.75	0	0	0	0	1	1	5	1	240	0	0	0	0	0	0	0	2	2	2	2	1	70
2	63	0	21.6296	1	0	0	0	0	0	5	1	36	1	1	0	0	1	1	0	3	2	3	3	3	50
2	73	1	23.0856	0	0	0	0	0	1	5	1	36	0	2	1	1	1	0	0	2	2	2	2	1	70
2	80	1	19.3213	1	0	0	0	0	0	5	1	60	0	1	1	0	0	0	0	2	1	2	2	1	90
2	64	1	24.5946	0	0	0	0	0	1	5	1	84	1	2	0	1	1	1	0	3	3	3	3	3	50
2	68	1	21.8871	1	0	0	0	0	0	5	1	12	0	0	0	0	0	0	0	2	1	2	2	1	80
2	75	1	27.1809	1	1	0	1	0	0	5	1	3	1	1	0	0	0	1	0	2	2	2	2	1	70
2	66	0	26.4855	0	0	0	0	0	0	5	1	120	1	1	0	1	1	0	0	3	2	2	3	2	50
2	72	0	24.5503	1	0	0	0	1	0	5	1	60	1	2	1	1	1	1	0	3	2	2	3	2	50
2	77	1	21.9076	0	0	0	1	0	0	5	1	360	0	0	0	0	0	0	0	2	2	3	3	3	50
2	67	0	22.8571	1	0	0	1	0	1	5	1	120	0	1	0	1	1	0	0	3	2	2	3	2	50
2	78	1	18.5185	1	0	0	0	0	0	5	1	3	1	0	0	0	0	0	0	2	2	2	2	2	80
2	79	1	19.3772	1	1	0	1	0	0	5	1	3	0	0	0	0	0	0	0	2	2	2	2	1	70
2	67	1	21.4844	0	0	0	0	0	0	5	1	6	1	1	1	0	0	0	0	2	2	2	2	2	80
2	70	1	23.1247	0	0	0	0	0	1	5	1	6	0	0	0	0	0	0	0	2	1	1	2	1	70
2	66	0	22.4323	0	0	0	0	0	0	5	1	12	1	1	0	1	0	0	0	2	2	2	2	1	60
2	80	1	23.1247	0	0	0	0	1	0	5	1	6	0	1	0	0	1	0	0	3	3	3	3	3	80
2	77	1	22.1824	0	0	0	0	1	0	5	1	6	0	1	0	1	1	0	0	1	1	3	3	2	70
2	74	1	20.3125	0	0	0	0	0	0	5	1	120	0	0	0	0	0	0	0	2	2	2	2	1	80
2	65	1	27.5556	0	0	0	0	0	0	5	1	36	0	2	1	1	1	0	0	4	2	2	2	1	50
2	69	1	20.5761	0	0	0	0	0	0	5	1	4	0	0	0	0	0	0	0	2	1	1	2	1	50
2	80	1	22.6667	0	1	0	0	0	0	5	1	12	0	2	1	1	1	0	0	4	3	3	3	3	50
2	77	1	22.2222	0	0	0	0	0	1	5	1	48	0	2	1	1	1	0	0	4	2	2	2	1	80
2	75	1	25.9588	0	0	0	0	0	0	5	1	120	1	2	1	1	1	1	0	3	2	4	4	2	50
2	72	0	28.6689	1	0	0	0	0	1	5	1	84	1	2	1	1	1	0	0	3	2	4	2	2	80
2	82	1	23.391	1	0	0	0	0	0	5	1	6	0	1	0	1	1	0	0	2	1	1	2	1	90
2	69	1	21.4844	0	0	0	0	0	0	5	1	4	0	1	0	1	1	0	0	2	1	1	2	1	70
2	71	1	20.7198	0	0	0	0	0	0	5	1	36	0	0	0	0	0	0	0	4	2	2	2	2	80
2	67	1	27.3438	0	0	0	0	0	0	5	1	3	0	1	0	1	0	0	0	4	3	3	3	3	60
2	75	0	25.6312	0	0	0	0	0	0	5	1	12	0	1	1	0	1	0	0	2	2	2	2	3	70
2	72	1	21.6041	0	0	0	0	1	0	5	1	3	1	2	1	1	1	0	0	4	2	2	2	4	50
2	81	1	33.6482	0	0	0	0	0	0	5	1	7	1	2	0	1	1	0	1	3	1	2	2	2	70
2	63	1	22.8928	0	0	0	0	0	1	5	1	60	0	2	1	1	1	1	0	4	4	4	3	4	50
2	74	1	20.6461	0	0	0	0	0	0	5	1	12	1	0	0	0	0	0	0	2	1	2	2	1	80
2	74	1	18.026	0	0	0	0	0	0	5	1	24	0	0	0	0	0	0	0	2	2	2	2	2	80
2	70	1	26.5643	0	0	0	0	0	1	5	1	24	0	0	0	0	0	0	0	2	2	2	2	2	80
2	89	0	24.6755	1	0	0	0	1	0	5	1	3	0	1	0	1	1	0	0	2	1	1	2	1	70
2	79	1	23.4952	0	0	0	1	0	0	5	1	3	0	0	0	0	0	0	0	2	1	2	2	2	80
2	62	1	20.8028	0	0	0	0	0	0	5	1	3	1	0	0	0	0	0	0	2	1	2	2	1	70
2	79	1	23.5883	1	0	0	0	0	0	5	1	24	0	0	0	0	0	0	0	2	1	1	2	2	70
2	84	0	28.229	0	0	0	0	0	0	5	1	12	0	1	0	1	1	0	0	4	1	1	1	2	80
2	62	1	26.3577	0	0	0	0	0	0	5	1	36	1	2	1	1	0	0	1	2	2	4	4	3	55
2	68	1	19.2526	1	0	0	1	0	0	5	1	3	1	0	0	0	0	0	0	2	1	2	2	1	80
2	65	1	20.5191	1	0	0	0	1	0	5	1	3	0	1	1	0	0	0	0	2	1	3	3	3	60
2	75	0	21.0962	0	0	0	0	0	1	5	1	26	0	1	0	0	1	0	0	3	2	2	2	2	80
2	80	0	19.721	1	0	0	0	0	1	5	1	36	1	1	1	0	0	0	0	3	1	2	2	3	80
2	83	1	22.0932	1	1	1	1	1	0	5	1	6	0	1	0	1	1	0	0	3	2	2	2	2	50
2	82	1	26.986	0	0	0	0	0	0	5	1	120	0	0	0	0	0	0	0	2	1	1	2	1	50
2	76	1	32.0646	0	0	0	0	0	0	5	1	240	0	0	0	0	0	0	0	2	2	2	2	2	80
2	70	1	21.8539	0	0	0	0	0	0	5	1	4	0	2	0	1	1	1	0	4	4	4	4	4	50
2	65	0	29.5741	0	1	0	0	1	0	5	1	9	1	1	1	0	0	0	0	4	2	2	2	2	80
2	63	0	25.1039	0	1	1	0	0	0	5	1	120	0	1	0	1	1	0	0	3	2	2	3	2	50
2	75	1	19.7239	0	0	0	0	0	0	5	1	12	1	2	0	1	1	1	0	3	2	2	3	3	70
2	70	1	18.4911	0	0	0	0	0	1	5	1	36	0	2	0	1	1	1	0	3	3	3	3	3	50
2	61	1	26.8169	0	0	1	0	0	0	5	1	36	1	2	1	1	1	0	0	3	3	3	3	4	50
2	81	1	19.8413	1	0	0	0	0	0	5	1	3	0	0	0	0	0	0	0	2	1	1	2	2	70
2	73	1	22.2656	0	0	0	0	0	1	5	1	48	1	0	0	0	0	0	0	1	1	2	3	2	50
2	66	0	22.8329	0	1	0	0	0	0	5	1	24	1	1	1	1	0	0	0	2	3	2	3	2	60
2	83	1	23.9621	0	0	0	0	1	0	5	1	9	1	0	0	0	0	0	0	2	2	2	2	2	80
2	63	1	23.0112	0	0	1	0	0	1	5	1	3	1	1	0	1	1	0	0	4	2	2	3	3	40
2	63	1	19.9834	1	0	0	0	1	0	6	1	3	1	0	0	0	0	0	0	2	1	2	2	1	70
2	75	0	26.5338	1	1	1	0	0	0	6	1	16	0	1	0	1	0	1	0	4	3	3	3	2	85
2	79	1	24.8358	0	1	0	0	0	0	6	1	3	0	1	0	0	0	1	0	2	2	3	3	3	60
2	66	1	24.3141	1	0	1	1	0	0	6	1	12	1	0	0	0	0	0	0	2	1	1	2	1	78
2	69	1	16.9747	0	0	0	0	1	0	6	1	12	1	2	1	1	1	0	0	2	2	4	4	3	70
2	74	0	20.0773	1	0	0	0	0	0	6	1	24	0	1	0	1	0	0	0	3	2	2	3	2	40
2	74	0	23.8754	1	1	0	1	0	0	6	1	120	0	1	0	1	0	0	0	2	2	2	2	2	60
2	63	1	19.9481	0	0	0	0	1	0	6	1	12	0	0	0	0	0	0	0	2	1	3	3	3	40
2	67	0	24.3418	0	0	0	0	0	0	6	1	12	0	1	1	0	0	0	0	3	3	2	2	2	70
2	80	1	22.6562	0	0	0	0	0	0	6	1	24	0	2	1	1	1	1	0	4	5	3	3	3	50
2	67	1	27.5	1	1	1	1	0	0	6	1	9	1	1	0	1	0	1	0	3	3	3	3	3	60
2	72	0	31.2314	1	0	0	0	0	1	6	1	6	1	2	1	1	0	1	0	3	1	1	2	3	50
2	75	1	21.7193	1	0	0	0	0	0	6	1	12	0	0	0	0	0	0	0	2	1	1	1	1	50
2	65	1	22.9182	0	0	1	0	0	0	6	1	12	0	0	0	0	0	0	0	2	1	1	2	1	90
2	64	0	20.5499	1	0	0	0	0	1	6	1	36	0	1	1	0	0	0	0	4	1	2	3	4	55
2	83	1	20.3244	1	1	0	0	0	0	6	1	12	0	1	0	0	1	0	0	3	2	2	3	2	70
2	75	1	26.5625	0	0	1	0	0	0	6	1	3	0	2	1	1	0	0	1	3	2	2	2	3	50
2	71	0	23.1911	0	0	0	0	0	0	6	1	36	0	1	0	1	0	0	0	3	2	3	3	3	60
2	75	1	29.9688	1	0	0	0	1	0	6	1	240	1	1	0	0	0	1	0	2	1	2	2	1	80
2	73	0	21.2183	0	0	0	0	1	0	6	1	11	1	1	1	0	0	0	0	4	3	3	3	3	50
2	62	1	20.5457	0	1	0	0	0	0	6	1	240	0	2	0	1	1	1	0	4	4	4	4	4	80
2	77	0	22.68	0	0	0	0	0	0	6	1	12	0	1	0	1	0	0	0	2	1	1	2	1	90
2	73	1	24.1588	1	0	1	1	1	1	6	1	60	0	1	0	1	1	0	0	2	2	2	2	2	80
2	81	1	25.7491	0	0	0	0	0	0	6	1	120	1	2	0	1	1	1	0	3	3	3	3	3	30
2	83	1	21.5139	0	0	0	1	0	0	6	1	24	0	2	0	1	1	1	0	3	2	3	3	3	50
2	82	1	21.0962	0	0	0	1	0	1	6	1	120	1	0	0	0	0	0	0	2	1	2	2	1	90
2	71	1	22.0581	1	0	0	0	0	1	6	1	12	0	1	0	1	1	0	0	3	2	2	2	1	70
2	77	1	18.2563	0	0	0	0	0	0	6	1	11	0	0	0	0	0	0	0	3	3	3	3	2	60
2	65	1	21.2031	1	0	1	1	0	1	6	1	120	0	0	0	0	0	0	0	2	1	1	2	2	80
2	84	0	22.5896	1	0	0	0	0	1	6	1	13	1	1	0	1	1	0	0	2	1	1	2	1	80
2	69	1	19.736	0	0	0	0	0	0	6	1	3	0	1	0	0	0	1	0	3	2	3	3	2	60
2	76	1	25.2125	0	0	0	0	1	0	6	1	3	1	1	0	1	0	0	0	3	3	3	3	2	30
2	76	1	25.9645	0	1	0	0	0	0	6	1	6	0	1	0	1	1	0	0	3	2	2	2	2	60
2	81	1	23.6244	0	0	0	0	1	0	6	1	120	0	0	0	0	0	0	0	2	1	2	2	1	80
2	83	0	23.833	0	0	0	0	0	0	6	1	36	0	1	0	1	1	0	0	3	2	2	3	2	50
2	63	0	21.9671	1	0	1	0	0	0	6	1	24	0	1	0	1	1	0	0	3	2	3	3	3	50
2	67	1	18.2222	0	0	0	0	0	1	6	1	60	0	0	0	0	0	0	0	2	1	1	2	1	70
2	89	1	21.2585	1	0	0	0	1	0	6	1	30	0	0	0	0	0	0	0	2	1	1	1	1	50
2	61	1	26.3668	1	1	0	0	1	0	6	1	3	0	0	0	0	0	0	0	2	2	2	2	1	60
2	72	1	23.2446	0	0	0	0	0	0	6	1	10	0	2	0	1	1	1	0	3	2	3	3	2	70
2	72	1	24.1217	0	0	0	0	0	1	6	1	120	0	2	1	1	1	1	0	4	4	4	4	4	30
2	82	1	18.2899	0	0	0	0	1	0	6	1	100	0	0	0	0	0	0	0	2	1	2	1	1	50
2	61	1	23.1111	0	0	0	0	0	0	6	1	60	0	2	0	1	1	1	0	3	3	3	3	3	60
2	70	0	20.83	0	0	0	0	0	0	6	1	12	0	1	0	1	1	0	0	3	2	2	3	2	40
2	69	1	28.5156	0	0	0	0	1	1	6	1	36	1	2	1	1	1	0	0	4	3	3	4	3	40
2	77	1	21.3333	0	0	0	0	0	1	6	1	72	1	0	0	0	0	0	0	4	4	5	4	3	50
2	80	1	21.0938	0	0	1	1	0	0	6	1	12	0	0	0	0	0	0	0	2	1	1	2	1	70
2	75	1	24.7721	1	0	0	1	0	0	6	1	5	0	0	0	0	0	0	0	2	2	1	2	2	80
2	67	1	21.6311	0	0	0	0	1	1	6	1	540	0	2	1	1	1	0	0	3	2	2	3	3	40
2	96	1	20.8117	1	1	1	0	0	0	6	1	60	0	1	0	1	1	0	0	3	2	2	2	1	80
2	71	0	21.9671	1	0	0	0	0	0	6	1	36	0	1	0	0	1	0	0	3	2	2	2	1	60
2	81	0	31.553	0	0	0	0	0	0	6	1	24	0	1	0	1	1	0	0	3	2	2	3	3	50
2	67	1	16.8242	0	0	1	0	0	0	6	1	36	1	0	0	0	0	0	0	2	2	2	2	1	70
2	61	1	26.9127	0	0	0	0	0	1	6	1	24	1	0	0	0	0	0	0	3	2	3	3	2	70
2	79	1	16.8242	0	0	0	0	0	0	6	1	5	1	1	0	0	0	1	0	3	2	2	3	2	50
2	75	1	22.1836	0	0	0	0	0	0	6	1	240	1	0	0	0	0	0	0	2	2	2	2	2	80
2	77	1	29.2531	0	0	0	0	1	0	6	1	4	0	1	0	1	1	0	0	2	1	1	2	1	80
2	61	1	17.6693	0	0	0	0	0	0	6	1	7	0	0	0	0	0	0	0	2	1	2	2	1	80
2	69	0	21.2183	1	0	0	0	1	1	7	2	48	0	1	1	0	0	0	0	3	2	2	2	2	80
2	79	1	27.6398	0	1	0	0	0	1	7	2	48	1	0	0	0	0	0	0	2	2	2	2	3	80
2	73	1	28.8835	1	1	0	0	0	0	7	2	7	1	1	0	0	0	1	0	2	1	1	2	1	80
2	72	1	22.884	0	0	0	0	0	0	7	2	24	0	0	0	0	0	0	0	3	3	3	2	3	50
2	67	1	27.83	1	0	0	0	1	1	7	2	24	1	0	0	0	0	0	0	2	1	2	2	1	80
2	80	0	24.0238	1	0	0	0	0	0	7	2	40	0	1	1	0	0	0	0	1	1	4	4	2	20
2	64	0	20.5172	1	0	0	0	0	0	7	2	3	0	2	0	1	1	1	0	3	2	2	3	2	30
2	77	1	28.0823	1	0	1	1	0	0	7	2	12	0	0	0	0	0	0	0	2	2	2	2	1	80
2	69	1	23.8728	0	0	0	0	0	0	7	2	60	0	2	1	1	1	0	0	2	2	2	2	2	80
2	67	1	28.3447	1	0	0	0	0	0	7	2	12	1	1	0	1	1	0	0	2	1	1	2	1	80
2	76	1	25.7416	1	0	0	1	0	0	7	2	84	0	0	0	0	0	0	0	2	1	2	2	1	80
2	80	0	21.8624	1	1	1	0	1	0	7	2	6	0	2	1	1	1	0	0	4	4	4	4	4	50
2	85	1	20.7612	1	0	1	0	0	0	7	2	6	0	1	0	0	0	1	0	3	2	3	3	3	60
2	70	1	21.5045	0	0	0	0	1	0	7	2	6	0	1	0	1	1	0	0	2	2	2	2	3	80
2	76	0	30.4403	1	0	0	0	1	0	7	2	120	1	2	1	1	1	1	1	4	4	4	4	4	70
2	82	1	25.7416	1	0	0	0	0	0	7	2	84	0	0	0	0	0	0	0	2	1	2	2	1	80
2	89	1	29.3362	0	0	0	0	0	0	7	2	5	0	0	0	0	0	0	0	2	1	1	2	1	40
2	71	0	22.6488	1	0	1	1	0	0	7	2	36	0	1	1	0	0	0	0	2	1	4	4	2	70
2	73	0	18.0938	0	0	0	0	1	0	7	2	28	0	1	0	1	0	0	1	2	1	1	2	2	80
2	71	0	26.5625	0	0	0	0	0	0	7	2	12	0	1	0	0	1	0	0	2	1	2	2	1	70
2	90	1	22.0317	0	0	0	0	1	0	7	2	120	0	0	0	0	0	0	0	2	2	2	2	1	80
2	74	1	18.9866	0	0	0	0	0	0	7	2	12	0	0	0	0	0	0	0	2	1	1	2	1	30
2	70	1	19.5312	1	0	1	1	0	0	7	2	120	0	1	1	0	0	0	0	3	2	2	2	2	70
2	81	0	17.5781	1	0	0	0	1	0	7	2	12	0	2	1	1	1	0	0	4	3	2	2	2	50
2	72	1	22.3133	0	0	0	0	1	1	7	2	3	1	0	0	0	0	0	0	2	2	2	2	2	80
2	78	1	21.1565	1	0	0	0	0	0	7	2	3	1	0	0	0	0	0	0	2	1	2	2	2	80
2	68	1	28.2284	1	0	0	0	1	0	7	2	120	0	1	1	0	0	0	0	2	2	2	2	3	80
2	65	1	24.1965	0	1	0	0	0	1	7	2	12	0	0	0	0	0	0	0	2	1	1	2	1	60
2	60	1	19.9219	0	0	0	1	0	0	7	2	5	0	0	0	0	0	0	0	2	1	2	2	1	80
2	71	1	25.8264	1	0	1	0	0	0	7	2	12	0	1	0	1	0	0	0	3	2	2	3	2	50
2	66	0	18.1449	0	0	0	0	1	1	7	2	48	0	1	1	0	0	0	0	2	2	2	2	2	80
2	80	1	24.9306	0	0	0	0	0	0	7	2	3	0	2	1	1	1	1	1	3	2	2	3	2	50
2	71	1	25.6312	0	0	0	0	0	1	7	2	36	1	2	1	1	1	1	0	4	4	4	4	3	20
2	84	0	22.4103	1	0	0	0	0	1	7	2	36	0	2	1	1	1	0	0	4	3	3	4	3	40
2	80	1	26.1977	1	1	1	1	0	1	7	2	12	0	1	0	1	1	0	0	3	2	3	3	3	60
2	88	1	20.8117	1	0	1	1	1	0	7	2	240	0	1	0	0	1	0	0	2	2	2	2	2	80
2	85	1	20	0	0	0	0	1	0	7	2	48	0	2	1	1	1	0	0	4	3	3	4	3	50
2	71	1	24.3948	0	0	0	0	1	0	7	2	3	0	2	0	1	1	1	0	2	2	2	2	2	80
2	80	1	23.4517	0	0	0	1	0	0	7	2	24	1	2	1	1	1	0	0	4	3	3	3	3	50
2	60	1	20.6905	0	0	0	0	1	0	7	2	24	0	0	0	0	0	0	0	2	2	2	2	1	80
2	66	1	20.3244	1	0	0	1	0	0	7	2	6	0	0	0	0	0	0	0	2	1	2	2	1	80
2	69	0	27.0408	0	0	0	0	1	0	7	2	36	0	1	0	1	0	0	0	3	2	2	3	2	80
2	68	1	23.533	1	0	0	0	1	0	7	2	120	0	1	0	1	0	0	0	1	2	2	1	2	80
2	75	1	23.2335	0	0	0	0	1	0	7	2	7	0	1	0	1	1	0	0	3	2	2	2	2	70
2	73	1	22.8635	0	0	0	0	1	0	7	2	4	0	0	0	0	0	0	0	3	2	2	2	2	80
2	78	1	32.4557	0	0	0	0	1	1	7	2	3	0	1	1	0	0	1	0	2	2	2	2	3	60
2	62	1	24.3871	0	0	0	0	1	0	7	2	7	1	0	0	0	0	0	0	2	1	2	2	1	80
2	61	1	24.8889	1	0	0	0	0	0	7	2	120	0	1	0	1	1	0	0	3	2	2	3	2	50
2	66	1	25	0	0	0	0	0	0	7	2	6	0	0	0	0	0	0	0	2	2	2	2	1	80
2	75	1	18.0802	0	0	0	0	1	0	7	2	4	0	1	0	1	0	0	0	3	3	3	3	3	60
2	64	1	21.3333	0	0	0	0	0	0	7	2	6	0	0	0	0	0	0	0	3	2	2	3	2	70
2	81	1	23.7812	0	0	0	0	0	0	7	2	144	0	0	0	0	0	0	0	2	2	1	2	1	80
2	64	0	19.3772	0	0	0	0	1	1	7	2	8	0	1	0	1	1	0	0	3	2	3	3	2	30
2	70	1	23.1726	0	0	0	0	0	0	7	2	6	0	1	0	0	1	1	0	2	2	2	2	3	60
2	67	0	29.7004	1	0	0	1	1	0	7	2	120	1	0	0	0	0	0	0	2	2	2	2	1	70
2	81	1	30.9023	0	0	0	0	0	0	7	2	12	1	0	0	0	0	0	0	2	2	2	2	1	80
2	79	0	19.9792	0	0	0	0	0	0	7	2	24	0	1	0	1	1	0	0	3	2	2	3	2	50
2	62	0	25.2449	1	0	0	0	0	1	7	2	12	1	1	0	0	0	1	0	2	2	2	2	2	80
2	71	1	23.5078	0	0	0	0	1	0	7	2	7	1	0	0	0	0	0	0	2	2	2	2	1	80
2	65	1	19.9219	1	0	0	0	0	0	7	2	7	0	0	0	0	0	0	0	2	2	2	2	1	70
2	62	0	26.1576	0	0	0	0	0	1	7	2	12	1	1	0	0	0	1	0	3	3	3	3	2	80
2	66	1	22.2222	0	0	0	0	0	1	7	2	6	0	0	0	0	0	0	0	2	1	2	2	1	70
2	72	1	27.2719	1	0	1	0	0	0	7	2	3	0	0	0	0	0	0	0	2	1	2	2	1	80
2	67	1	20.7756	0	0	1	0	0	0	7	2	12	1	0	0	0	0	0	0	2	2	2	1	1	80
2	68	1	28.4444	0	0	0	0	1	0	7	2	24	0	0	0	0	0	0	0	2	2	2	2	1	70
2	81	1	21.2953	1	0	0	0	0	0	8	2	24	0	0	0	0	0	0	0	1	1	1	1	1	90
2	66	0	34.1453	1	0	0	0	0	1	8	2	120	0	1	0	1	1	0	0	3	2	3	3	3	50
2	84	1	21.3333	1	0	1	1	0	0	8	2	120	0	1	1	0	0	0	0	2	2	4	4	2	50
2	69	1	28.764	0	0	0	0	0	0	8	2	24	0	0	0	0	0	0	0	2	2	2	2	1	80
2	67	1	19.9594	0	0	0	0	1	1	8	2	4	1	1	0	1	1	0	0	3	3	3	3	4	70
2	62	0	25.2174	1	0	0	0	0	0	8	2	60	1	2	0	1	1	1	0	2	2	3	2	3	80
2	61	0	24.3496	0	0	0	0	0	1	8	2	84	0	1	0	1	1	0	0	3	3	3	3	2	50
2	73	0	23.3091	0	0	0	0	1	0	8	2	120	0	1	0	1	1	0	0	3	2	2	3	2	60
2	71	1	23.7253	0	0	0	0	0	0	8	2	240	0	0	0	0	0	0	0	2	2	2	2	1	80
2	72	1	21.4885	0	0	0	0	0	0	8	2	240	0	2	1	1	1	0	0	4	4	4	4	3	40
2	86	0	18.9866	1	1	1	0	1	1	8	2	3	0	1	0	1	1	0	0	4	3	2	4	3	30
2	64	0	18.3655	1	0	1	0	1	0	8	2	6	0	2	1	1	1	0	0	2	2	2	2	2	50
2	76	1	21.0938	1	0	0	0	0	1	8	2	12	0	1	1	0	0	0	0	2	2	2	2	2	50
2	70	0	28.6138	0	1	0	0	1	0	8	2	12	1	1	1	0	0	0	0	2	1	1	2	1	85
2	62	0	21.6413	0	0	0	0	0	0	8	2	9	0	1	0	0	1	0	0	3	2	2	3	2	50
2	76	1	24.8669	1	0	0	1	1	1	8	2	120	1	0	0	0	0	0	0	4	3	4	4	4	50
2	70	1	22.9719	0	0	1	0	0	1	8	2	120	0	0	0	0	0	0	0	2	1	2	2	1	50
2	79	1	20	0	0	0	0	0	0	8	2	18	0	2	0	1	1	1	0	4	3	3	4	3	40
2	74	1	20.2848	0	0	0	0	1	0	8	2	4	0	1	1	0	0	0	0	1	2	2	2	3	50
2	77	0	19.4874	1	1	0	0	1	0	8	2	6	0	2	1	1	1	1	0	4	3	4	4	4	30
2	87	0	28.959	1	0	1	0	1	1	8	2	24	1	1	0	1	1	0	0	4	3	2	4	3	60
2	63	0	20.6612	0	1	0	0	0	0	8	2	24	0	1	0	0	1	0	0	3	2	2	3	2	80
2	78	0	19.2234	0	0	0	0	0	0	8	2	96	0	1	0	1	1	0	0	3	2	2	3	2	45
2	63	1	23.2547	0	1	0	0	1	1	8	2	6	1	0	0	0	0	0	0	2	1	2	2	1	40
2	61	0	24.6094	1	0	0	0	0	1	8	2	48	1	2	0	1	1	1	0	2	2	2	2	2	20
2	75	1	19.1512	0	1	0	0	1	0	8	2	240	0	2	0	1	1	0	1	4	4	4	4	3	70
2	60	1	22.7694	0	0	0	0	1	0	8	2	120	0	2	1	1	1	0	0	4	4	4	4	3	30
2	71	1	28.0355	0	0	0	0	1	0	8	2	6	0	2	1	1	1	0	0	3	2	2	3	3	40
2	64	1	29.7778	0	0	0	0	1	1	8	2	108	0	2	1	1	1	0	0	4	3	3	4	4	80
2	74	1	21.6564	0	0	0	0	0	0	8	2	5	0	2	1	1	1	0	0	4	3	3	3	3	50
2	75	1	21.7865	0	0	0	0	0	0	8	2	4	1	2	1	1	0	1	0	4	4	4	4	4	20
2	74	1	20.7031	0	0	0	0	0	1	8	2	36	0	0	0	0	0	0	0	2	3	3	2	3	50
2	82	1	20.2694	0	0	0	0	0	0	8	2	16	0	2	1	1	1	1	0	4	4	4	4	4	20
2	79	0	23.5304	1	0	1	0	1	0	8	2	48	0	2	1	1	1	0	0	4	4	4	3	3	20
2	64	1	22.8329	0	0	0	0	0	1	8	2	18	0	2	1	1	1	0	0	4	3	3	4	4	20
2	60	1	20.2546	0	0	0	0	0	0	8	2	3	1	2	0	1	1	1	0	3	2	2	3	2	40
2	77	0	25.9151	0	0	0	0	0	1	8	2	48	0	1	0	1	1	0	0	4	3	4	3	2	80
2	77	1	20.4444	0	0	0	0	0	0	8	2	120	0	0	0	0	0	0	0	2	1	2	2	1	80
2	88	1	26.8598	0	0	0	0	0	0	8	2	12	0	0	0	0	0	0	0	2	1	2	2	1	30
2	65	1	22.5466	0	0	0	0	0	0	8	2	6	0	1	1	0	0	0	0	3	2	2	3	2	40
2	76	1	23.8236	0	0	1	0	1	0	8	2	5	1	2	0	1	1	1	1	3	2	2	3	2	40
2	71	1	25.2363	0	0	0	0	0	0	8	2	84	0	0	0	0	0	0	0	2	2	2	2	1	70
2	72	1	19.5312	0	0	0	0	1	0	8	2	120	0	0	0	0	0	0	0	2	4	2	2	2	80
2	61	1	22.8928	0	0	0	0	1	1	8	2	36	0	2	1	1	1	1	0	5	5	5	5	5	50
2	68	1	26.1719	1	1	0	1	0	1	8	2	12	1	0	0	0	0	0	0	2	1	2	2	1	40
2	83	1	23.4952	0	0	0	0	1	0	8	2	4	0	1	0	1	1	0	0	3	2	2	3	2	50
2	64	0	21.3675	0	0	0	0	0	1	8	2	11	0	1	0	0	1	0	0	3	2	2	3	3	60
2	62	0	31.378	1	0	0	1	0	0	8	2	24	0	1	0	1	1	0	0	2	2	2	2	1	60
2	66	0	21.3675	0	0	0	0	0	0	8	2	24	0	1	0	1	0	0	0	3	2	3	3	3	50
2	83	0	19.736	0	0	0	0	0	0	8	2	40	0	1	0	1	1	0	0	2	2	2	2	2	60
2	67	1	19.9792	0	1	0	0	0	1	8	2	12	0	0	0	0	0	0	0	2	1	2	2	1	50
2	67	0	21.5139	1	0	0	0	0	0	8	2	40	1	1	0	0	0	1	0	3	2	3	2	2	70
2	74	0	29.3159	0	0	0	0	0	1	8	2	36	1	1	1	0	0	0	0	3	2	2	3	2	80
2	76	1	22.7694	0	0	0	0	0	0	8	2	5	0	2	1	1	0	1	0	3	3	4	4	4	40
2	74	0	29.5933	0	0	0	0	0	0	8	2	36	0	1	1	0	0	0	1	2	1	3	4	1	70
2	74	1	24.6711	0	0	0	0	0	0	8	2	12	1	0	0	0	0	0	0	2	1	1	1	1	80
2	61	1	25.5588	0	0	0	0	0	0	8	2	120	0	2	1	1	1	1	0	4	3	3	4	4	30
2	72	0	27.8044	0	0	1	0	0	1	8	2	60	1	1	0	1	1	0	0	3	2	2	3	2	40
2	74	0	21.5139	1	0	0	0	1	0	8	2	24	0	2	1	1	1	0	0	3	1	1	1	1	70
2	73	0	19.3337	0	0	0	0	0	0	8	2	24	0	1	0	1	0	0	0	2	2	2	2	2	60
2	67	1	19.563	0	0	0	0	0	0	8	2	6	0	1	0	1	0	0	0	2	3	3	3	3	50
2	76	1	23.4375	1	1	1	0	1	0	8	2	240	1	1	1	0	0	0	0	2	2	2	2	2	80
2	65	0	28.5294	1	1	0	0	0	0	8	2	36	1	2	1	1	1	1	0	4	3	3	3	3	50
2	65	0	25.5354	1	0	0	0	0	1	8	2	24	1	2	1	1	1	0	0	2	1	4	4	3	40
2	63	1	27.0538	0	0	0	0	0	1	8	2	36	1	0	0	0	0	0	0	2	2	2	2	1	80
2	67	1	20.8117	0	0	0	0	1	0	8	2	60	0	2	1	1	1	0	0	4	3	3	4	4	30
2	70	1	21.5045	0	0	0	0	0	0	8	2	4	1	0	0	0	0	0	0	1	1	1	1	1	90
2	61	1	27.2103	0	0	0	0	1	0	8	2	5	1	1	0	0	0	1	0	2	1	2	2	2	70
2	62	1	33.6221	1	0	0	1	0	1	8	2	120	1	1	0	1	1	0	0	2	2	2	2	3	20
2	64	0	23.0112	0	0	0	0	0	1	8	2	120	0	1	1	0	0	0	0	2	1	2	2	1	70
2	65	1	25.4055	1	1	1	1	0	0	8	2	3	1	0	0	0	0	0	0	2	2	2	2	1	70
2	75	1	20.3493	1	0	0	0	0	0	8	2	180	0	1	1	1	0	0	0	1	2	2	2	3	80
2	61	1	24.3418	0	0	0	0	0	0	8	2	16	0	2	0	1	1	1	0	4	3	3	4	3	50
2	75	1	24.8016	1	0	1	1	0	0	8	2	36	0	0	0	0	0	0	0	2	1	1	2	1	80
2	80	0	19.9755	0	0	0	0	1	0	8	2	24	1	1	0	0	1	0	0	2	2	2	2	3	80
2	81	1	16.2278	0	0	0	0	1	0	8	2	3	0	0	0	0	0	0	0	2	2	2	2	1	70
2	62	1	25.4308	1	1	0	1	0	0	8	2	24	1	0	0	0	0	0	0	2	1	2	2	2	90
2	69	1	23.9796	0	0	0	0	0	1	9	2	36	0	0	0	0	0	0	0	2	2	2	2	1	80
2	74	0	26.9598	1	0	0	0	0	1	9	2	24	1	1	0	1	1	0	0	2	2	2	2	3	80
2	75	1	22.006	1	0	0	1	1	0	9	2	60	0	1	0	1	1	0	0	4	3	2	4	4	75
2	69	1	22.9421	1	0	0	0	1	0	9	2	240	1	1	0	1	1	0	0	3	2	2	3	2	45
2	72	0	27.0402	1	0	1	0	0	0	9	2	180	0	0	0	0	0	0	0	2	2	2	2	1	80
2	78	1	25.8477	1	0	0	1	1	0	9	2	120	1	1	0	1	1	0	0	4	3	5	5	3	30
2	60	1	21.6413	0	1	0	0	1	0	9	2	9	0	0	0	0	0	0	0	4	2	3	2	2	80
2	73	0	24.8358	0	1	0	0	1	0	9	2	16	1	1	0	1	1	0	0	2	2	3	4	3	50
2	63	0	22.3478	0	1	0	1	0	1	9	2	30	0	1	0	1	1	0	0	3	2	2	3	3	50
2	88	0	19.9003	1	1	0	0	0	0	9	2	180	0	1	1	0	1	0	0	4	3	4	4	4	20
2	73	1	22.9075	1	0	0	0	1	0	9	2	12	0	0	0	0	0	0	0	2	1	2	2	1	40
2	76	1	25.5593	1	0	0	0	0	1	9	2	12	1	1	0	1	0	0	0	3	3	3	3	3	50
2	77	1	19.3213	1	0	0	0	1	1	9	2	12	0	0	0	0	0	0	0	2	2	2	2	1	80
2	83	1	26.2272	0	0	0	1	1	1	9	2	9	1	2	1	1	1	1	1	4	3	2	4	4	20
2	66	1	20.8611	1	1	1	1	1	0	9	2	4	1	1	0	1	0	1	0	4	4	4	4	4	30
2	71	0	20.1348	0	0	0	0	1	1	9	2	24	0	1	0	1	1	0	0	3	2	2	3	2	75
2	63	1	25.5316	0	0	0	0	1	1	9	2	96	0	2	1	1	1	0	0	4	4	4	4	4	10
2	83	1	18.9388	1	1	0	0	0	1	9	2	60	0	1	0	1	1	0	0	4	3	4	3	3	60
2	63	1	19.5312	0	0	0	0	0	0	9	2	3	0	0	0	0	0	0	0	2	1	2	2	1	80
2	64	1	23.4221	0	0	0	0	0	0	9	2	36	1	0	0	0	0	0	0	2	2	2	2	2	80
2	68	1	28	0	0	0	0	0	1	9	2	5	1	1	0	0	0	1	0	4	2	2	2	2	80
2	74	1	24.3232	0	1	0	0	0	0	9	2	4	0	0	0	0	0	0	0	2	1	2	2	1	50
2	66	1	21.4109	1	0	0	0	1	0	9	2	3	1	0	0	0	0	0	0	2	2	2	2	1	80
2	81	0	21.8148	0	0	0	0	1	1	9	2	60	1	1	0	1	1	0	0	4	3	4	4	4	80
2	89	1	22.4766	0	0	0	0	0	1	9	2	3	0	0	0	0	0	0	0	2	2	2	2	1	80
2	69	1	22.6409	0	0	0	0	1	0	9	2	8	0	0	0	0	0	0	0	2	2	2	2	1	80
2	65	0	30.0215	0	0	0	0	1	0	9	2	24	0	1	1	0	0	0	0	2	2	3	2	2	80
2	81	1	29.7084	0	0	0	0	1	1	9	2	7	1	2	1	1	1	1	0	4	4	4	4	4	20
2	77	1	22.4766	0	0	0	0	0	1	9	2	36	0	2	1	1	1	0	0	4	3	3	4	3	20
2	80	1	15.6147	0	1	1	1	1	0	9	2	60	0	0	0	0	0	0	0	2	2	2	2	1	70
2	65	0	20.4467	0	0	0	0	1	1	9	2	36	0	1	0	0	1	0	0	4	2	2	2	2	80
2	61	1	25.2926	0	1	0	0	0	0	9	2	6	0	0	0	0	0	0	0	2	1	2	2	2	80
2	73	1	26.2985	0	0	0	0	1	0	9	2	36	0	0	0	0	0	0	0	2	2	2	2	1	80
2	71	1	19.1962	0	0	0	0	1	1	9	2	5	1	2	1	1	1	0	0	4	3	3	4	3	30
2	68	1	19.083	0	0	0	0	1	0	9	2	7	1	2	1	1	1	0	1	4	4	4	4	4	20
2	69	1	19.4734	0	0	0	0	1	0	9	2	120	0	0	0	0	0	0	0	2	2	2	2	3	80
2	73	1	31.7416	0	0	0	0	1	0	9	2	3	1	0	0	0	0	0	0	2	1	2	2	1	30
2	70	0	25.7812	0	0	0	0	0	0	10	2	120	1	1	0	1	1	0	0	4	5	4	5	4	10
2	78	0	26.0078	1	0	0	0	0	0	10	2	4	1	2	1	1	1	0	1	4	4	5	5	5	30
2	68	1	24.2188	0	0	0	0	1	0	10	2	6	1	2	1	1	1	1	0	5	4	5	5	4	20
3	76	1	26.2222	0	0	0	0	0	0	2	0	120	0	0	0	0	0	0	0	1	1	1	3	1	70
3	88	1	27.735	1	0	0	1	1	0	2	0	5	0	1	0	1	1	0	0	1	2	1	3	1	90
3	70	1	20.7157	1	1	1	0	1	0	2	0	36	1	0	0	0	0	0	0	1	1	1	2	1	80
3	78	1	23.2446	0	0	0	0	0	1	2	0	7	0	0	0	0	0	0	0	2	1	1	3	1	70
3	67	1	18.9745	0	0	1	0	0	0	2	0	3	1	0	0	0	0	0	0	1	1	1	2	1	40
3	62	1	24.7721	1	0	0	0	0	0	3	0	6	1	1	0	1	1	0	0	2	1	1	3	1	75
3	67	1	17.6693	1	0	0	0	0	0	3	0	12	0	0	0	0	0	0	0	1	2	2	2	1	50
3	65	1	32.0291	0	0	0	0	0	1	3	0	6	0	1	1	0	0	0	0	1	1	1	2	1	60
3	75	1	34.0835	0	0	0	0	1	0	3	0	24	0	2	1	1	1	1	0	2	2	2	3	2	70
3	73	0	24.2606	0	0	0	0	0	0	3	0	24	1	1	0	0	0	0	1	1	1	1	2	1	80
3	78	1	25.2826	1	0	0	0	0	0	3	0	4	1	0	0	0	0	0	0	2	2	1	3	2	80
3	77	1	19.8141	1	0	0	1	0	0	4	1	4	0	0	0	0	0	0	0	2	2	2	3	1	70
3	82	1	20.1951	1	1	1	1	0	0	4	1	4	1	1	0	1	1	0	0	1	1	2	2	1	80
3	74	1	21.4844	1	1	0	1	0	0	4	1	6	0	1	0	1	1	0	0	1	1	1	3	1	80
3	65	0	23.7872	1	0	0	0	0	0	4	1	12	0	1	0	1	0	0	0	3	2	3	4	1	35
3	70	1	18.6851	0	0	0	0	0	0	4	1	12	1	0	0	0	0	0	0	1	1	1	2	1	70
3	77	1	16.7759	1	0	1	0	1	1	4	1	12	1	1	0	0	1	0	0	2	2	2	3	1	50
3	81	1	20.4382	1	1	1	1	0	0	4	1	12	0	0	0	0	0	0	0	1	1	1	2	1	90
3	66	0	26.3458	1	1	0	0	0	0	4	1	12	1	1	0	1	0	0	0	1	1	1	3	1	70
3	61	1	18.3143	0	0	0	0	0	0	4	1	12	0	0	0	0	0	0	0	2	2	2	3	1	70
3	81	1	22.5069	1	0	0	1	1	1	5	1	4	1	1	0	0	1	0	0	2	1	1	3	2	50
3	64	1	23.4586	1	1	1	0	0	1	5	1	36	0	0	0	0	0	0	0	1	2	1	3	1	90
3	84	1	30.588	0	0	1	1	0	0	5	1	60	0	0	0	0	0	0	0	2	1	1	3	1	80
3	66	1	19.4674	1	0	1	0	0	0	5	1	24	0	0	0	0	0	0	0	2	1	1	3	1	90
3	76	1	26.8386	1	0	0	0	0	1	5	1	180	1	1	0	1	0	0	0	2	2	2	3	1	60
3	80	0	25.462	0	0	0	0	1	0	5	1	24	0	1	1	0	0	0	0	2	2	2	3	2	50
3	67	1	21.9671	0	1	0	0	1	0	5	1	24	0	2	1	1	1	1	0	3	2	2	4	2	30
3	88	0	27.8488	0	0	0	0	0	1	5	1	48	1	1	0	1	1	0	0	2	2	2	4	2	80
3	70	1	23.5304	0	0	0	0	0	0	5	1	12	0	2	1	1	1	0	0	2	2	2	3	1	50
3	85	0	23.5304	0	0	0	0	0	0	5	1	50	0	1	0	1	0	0	0	2	2	2	3	2	70
3	64	0	21.1621	0	0	0	0	0	0	5	1	120	1	1	1	0	0	0	0	2	2	2	3	2	40
3	62	1	24.8889	0	0	0	0	0	0	5	1	120	1	2	1	1	1	0	0	2	2	2	3	1	50
3	73	1	20.3511	0	0	0	0	0	1	5	1	30	0	0	0	0	0	0	0	2	1	1	3	2	85
3	79	0	18.1329	1	0	0	0	0	0	5	1	24	1	1	0	0	0	1	0	2	1	1	3	1	80
3	66	1	23.1481	1	1	1	0	0	0	5	1	6	0	0	0	0	0	0	0	2	2	2	3	2	60
3	77	1	22.9874	0	0	0	0	1	1	5	1	4	1	2	1	1	1	0	0	2	1	1	3	1	90
3	85	0	20.4407	0	0	0	0	0	0	5	1	24	0	1	0	1	0	0	0	2	2	2	3	1	80
3	69	1	23.5727	0	0	0	0	1	0	5	1	5	1	0	0	0	0	0	0	2	2	2	3	2	80
3	82	1	20.4294	0	0	0	1	0	0	5	1	6	0	1	1	0	0	0	0	2	2	1	3	2	70
3	83	1	22.2137	0	0	0	0	0	0	5	1	6	0	0	0	0	0	0	0	2	1	1	3	1	70
3	73	0	23.6021	1	1	0	0	0	0	5	1	3	0	1	0	1	1	0	0	2	1	1	3	2	80
3	68	0	21.7784	0	0	0	0	0	0	5	1	12	0	1	0	1	1	0	0	2	1	2	3	1	70
3	69	1	18.3391	1	0	0	0	0	0	5	1	60	0	0	0	0	0	0	0	2	2	2	3	1	70
3	72	1	24	0	0	0	0	0	0	5	1	3	0	1	0	0	0	0	1	2	1	2	3	2	70
3	82	1	22.7732	1	1	0	0	0	0	5	1	6	0	1	0	1	0	0	0	2	4	4	4	4	40
3	71	0	18.8268	1	0	0	0	0	0	5	1	40	0	1	0	1	0	0	0	2	1	1	3	1	65
3	74	1	25.2363	0	0	0	0	0	1	5	1	3	1	1	0	0	1	0	0	2	1	2	4	1	70
3	85	0	20.5688	0	1	0	0	0	1	5	1	12	0	1	0	0	1	0	0	2	1	1	3	1	85
3	63	0	21.4996	0	0	0	0	0	1	5	1	120	1	1	0	0	0	0	1	1	1	1	2	1	100
3	63	1	29.0018	0	0	0	0	1	0	5	1	24	0	0	0	0	0	0	0	2	2	2	3	1	90
3	63	1	28.617	0	0	0	0	0	1	5	1	3	1	1	0	1	0	1	0	2	1	2	3	1	80
3	65	0	18.1955	0	0	0	0	0	0	5	1	12	0	1	1	0	0	0	0	2	2	2	3	1	50
3	71	0	27.4121	1	0	0	1	0	0	5	1	3	1	1	0	1	0	1	0	2	1	2	3	2	50
3	67	1	22.0386	1	0	0	0	0	0	6	1	6	0	1	0	1	0	1	0	2	1	1	3	2	80
3	85	1	19.4932	1	0	0	0	0	1	6	1	36	0	0	0	0	0	0	0	1	1	1	2	1	100
3	74	1	22.9591	0	0	0	0	0	0	6	1	12	0	2	0	1	1	1	0	2	1	1	3	2	50
3	70	1	21.7778	1	0	0	0	0	0	6	1	240	0	1	0	1	1	0	0	2	3	2	4	1	50
3	72	1	18.591	1	0	0	0	0	0	6	1	180	0	1	0	1	0	1	0	2	2	2	3	2	40
3	72	1	20.83	0	0	0	0	0	0	6	1	4	0	1	1	0	0	0	0	2	2	2	3	2	50
3	81	1	17.9592	1	1	0	0	0	0	6	1	60	0	0	0	0	0	0	0	2	1	1	3	2	60
3	78	1	24.0221	1	0	1	1	0	0	6	1	36	1	0	0	0	0	0	0	2	1	1	3	1	70
3	65	0	22.8624	0	0	0	0	1	0	6	1	120	0	1	1	0	0	0	0	2	2	2	3	2	50
3	62	1	23.6652	1	0	0	0	0	0	6	1	70	0	0	0	0	0	0	0	2	1	1	3	2	100
3	65	1	20	0	0	0	0	0	0	6	1	12	0	2	0	1	1	1	0	3	3	3	4	3	50
3	79	1	20.4152	0	0	0	0	0	0	6	1	8	0	0	0	0	0	0	0	1	1	1	2	1	75
3	64	0	21.4949	0	0	0	0	1	0	6	1	60	0	1	0	0	0	0	1	3	3	4	4	3	40
3	66	1	17.9688	0	0	0	0	0	0	6	1	24	0	0	0	0	0	0	0	1	4	4	4	3	40
3	79	1	24.0344	0	0	0	0	0	0	6	1	6	1	0	0	0	0	0	0	2	1	2	3	1	80
3	76	1	21.7738	1	0	0	1	0	0	6	1	6	0	1	1	0	0	0	0	2	1	2	4	2	60
3	75	1	22.8329	1	0	0	0	1	0	6	1	360	0	1	1	1	0	0	0	2	2	2	3	2	50
3	73	0	19.35	0	0	0	0	1	1	6	1	18	1	1	0	1	1	0	0	2	2	2	4	2	40
3	75	0	20.4783	1	0	0	0	0	1	6	1	60	1	1	0	0	1	0	0	2	1	2	3	1	80
3	73	1	19.563	0	0	0	0	1	0	6	1	6	0	0	0	0	0	0	0	2	1	2	4	1	80
3	67	1	17.9688	0	0	0	0	1	0	6	1	12	0	0	0	0	0	0	0	2	2	2	3	2	80
3	67	1	21.0938	0	0	0	0	0	0	6	1	12	0	0	0	0	0	0	0	2	1	1	3	2	70
3	68	1	23.8054	0	0	0	0	0	0	6	1	6	1	1	1	1	0	0	0	2	1	2	4	2	60
3	65	0	21.3039	1	0	0	0	0	0	6	1	24	1	1	0	0	0	1	0	2	1	1	3	2	50
3	71	0	10.5469	0	0	0	0	0	0	6	1	24	0	1	0	1	1	0	0	1	1	1	3	1	60
3	74	1	18.902	0	0	0	0	0	1	6	1	36	1	2	1	1	1	1	0	2	2	2	3	1	40
3	60	1	28.8816	0	0	0	0	1	0	6	1	12	1	0	0	0	0	0	0	2	2	2	3	2	50
3	60	0	23.183	1	0	1	0	0	0	6	1	12	1	1	1	0	0	0	0	2	1	1	3	1	60
3	71	0	27.0877	1	0	0	0	0	0	6	1	36	1	2	0	1	1	1	0	4	3	4	5	2	50
3	76	1	21.5019	1	0	1	1	1	0	6	1	4	0	1	0	0	1	0	0	2	1	1	3	1	50
3	76	1	22.9995	1	0	0	0	0	0	6	1	4	0	0	0	0	0	0	0	2	2	2	3	1	80
3	72	1	20.8866	0	0	0	0	0	0	6	1	3	1	1	1	0	0	0	0	1	1	1	3	1	60
3	74	0	24.8105	0	0	0	0	0	0	6	1	12	0	1	0	0	0	1	0	2	2	3	3	2	50
3	70	0	19.8141	0	0	0	0	0	0	6	1	36	0	1	0	0	1	0	0	2	1	2	3	2	80
3	60	1	21.5199	1	1	1	0	0	0	6	1	3	1	0	0	0	0	0	0	1	2	2	2	1	90
3	80	0	24.7818	0	0	0	0	1	1	6	1	12	1	1	0	1	0	0	0	2	1	2	3	2	60
3	69	1	21.9261	0	0	0	0	1	1	6	1	6	0	0	0	0	0	0	0	2	1	1	3	2	20
3	74	1	21.7836	1	0	0	0	0	0	7	2	5	0	1	1	0	0	0	1	1	1	1	3	1	20
3	71	1	20.5693	1	1	0	0	1	1	7	2	3	1	1	0	1	1	0	0	2	1	1	4	1	50
3	91	1	21.4533	1	1	1	1	1	0	7	2	6	0	1	0	1	0	0	0	3	2	2	4	2	70
3	78	1	25.565	1	1	0	0	1	0	7	2	36	1	0	0	0	0	0	0	2	1	1	3	1	50
3	67	0	21.2585	1	1	0	0	0	1	7	2	24	0	2	1	1	1	0	0	2	2	2	3	2	50
3	61	1	25.3728	1	1	0	0	0	0	7	2	3	1	0	0	0	0	0	0	1	2	2	2	1	70
3	60	1	23.3091	0	0	0	0	0	1	7	2	72	0	0	0	0	0	0	0	1	1	1	2	1	50
3	70	1	21.6206	1	0	0	0	0	0	7	2	240	1	1	1	0	0	0	0	2	2	2	3	2	70
3	76	1	23.2834	0	0	0	0	0	0	7	2	180	0	2	0	1	1	1	0	2	2	2	3	2	60
3	81	0	24.3141	1	0	0	0	0	0	7	2	3	0	1	0	1	0	0	0	2	2	2	3	1	80
3	66	1	23.426	0	0	0	0	0	0	7	2	5	1	0	0	0	0	0	0	2	2	1	3	1	70
3	80	0	29.2746	1	0	0	0	0	0	7	2	24	0	1	0	1	1	0	0	3	2	2	4	2	55
3	75	1	23.2834	0	0	0	0	0	0	7	2	180	0	2	0	1	1	1	0	2	2	2	3	2	60
3	73	0	26.1003	0	0	0	0	0	1	7	2	36	0	1	1	0	0	0	0	2	1	2	3	1	90
3	74	0	25.0337	1	0	0	0	0	0	7	2	3	0	1	0	0	1	0	0	2	1	1	3	1	35
3	88	1	25.565	1	0	0	1	1	0	7	2	36	1	0	0	0	0	0	0	2	1	1	3	1	50
3	63	1	22.8374	1	0	0	0	0	0	7	2	12	0	1	1	1	0	0	0	2	2	2	3	2	40
3	68	1	19.052	0	0	0	0	0	0	7	2	4	0	1	0	1	0	0	0	2	2	2	3	1	50
3	72	1	21.7993	1	0	0	1	0	0	7	2	8	0	1	1	0	0	0	0	2	1	2	4	1	90
3	64	0	21.2084	0	0	0	0	0	0	7	2	24	0	1	0	1	0	0	0	2	2	2	3	2	50
3	60	0	21.3675	0	0	0	0	0	0	7	2	36	0	1	0	1	0	0	0	2	2	2	3	2	60
3	74	1	25.6082	0	0	0	0	1	1	7	2	3	1	1	0	1	0	0	0	2	2	2	3	2	50
3	74	0	20.6612	0	0	0	0	1	0	7	2	12	0	1	1	0	0	0	0	1	1	1	4	1	60
3	74	1	21.4844	0	0	0	0	0	0	7	2	24	0	0	0	0	0	0	0	1	1	1	4	1	80
3	64	1	28.0138	0	0	0	0	1	0	7	2	7	1	0	0	0	0	0	0	2	1	1	3	1	60
3	74	1	23.3091	0	0	0	0	0	1	7	2	4	0	1	0	1	0	0	0	2	2	2	3	2	60
3	75	1	26.2222	0	0	0	0	0	0	7	2	12	0	0	0	0	0	0	0	1	1	1	3	1	70
3	64	1	19.2336	1	0	1	0	0	0	7	2	360	0	1	1	0	0	0	0	2	1	2	3	1	90
3	66	1	26.7036	1	0	1	0	1	1	8	2	84	1	0	0	0	0	0	0	2	1	1	3	1	100
3	83	1	22.5896	1	0	1	0	0	0	8	2	12	0	1	0	1	1	0	0	3	2	2	4	2	80
3	65	0	23.0803	0	0	0	0	0	0	8	2	60	1	1	0	0	0	0	1	1	1	1	4	1	80
3	61	1	22.9658	0	0	0	0	0	0	8	2	6	1	0	0	0	0	0	0	2	1	1	3	1	70
3	78	1	24.0882	1	0	1	0	1	1	8	2	60	0	0	0	0	0	0	0	1	1	1	4	1	30
3	71	1	24.3824	1	0	1	1	0	1	8	2	6	1	1	0	1	0	0	0	3	3	3	4	3	30
3	80	1	17.9688	0	1	1	1	0	0	8	2	12	0	0	0	0	0	0	0	2	2	2	3	2	60
3	83	1	24.9858	1	0	1	1	0	0	8	2	3	1	1	1	0	0	0	0	2	1	1	4	1	90
3	70	1	20.1951	0	0	0	0	1	0	8	2	120	0	0	0	0	0	0	0	1	1	1	4	1	80
3	79	1	24.3418	0	0	0	0	0	0	8	2	72	1	0	0	0	0	0	0	1	3	3	3	2	60
3	71	1	25.3333	0	0	0	0	0	1	8	2	4	1	0	0	0	0	0	0	1	2	2	2	1	80
3	75	1	22.0107	0	0	0	1	0	0	8	2	120	0	0	0	0	0	0	0	1	2	3	4	1	80
3	73	1	19.1358	1	0	0	0	0	1	8	2	5	0	1	0	1	1	0	0	2	1	1	4	1	70
3	75	0	22.8329	0	0	0	0	0	0	8	2	24	0	1	0	0	1	0	0	2	1	2	3	1	60
3	65	1	21.0517	0	0	0	0	0	0	8	2	12	0	0	0	0	0	0	0	2	1	2	4	2	60
3	63	1	20.7476	0	0	0	1	1	0	8	2	18	0	0	0	0	0	0	0	2	1	2	4	1	60
3	68	1	19.4734	0	0	0	0	0	1	8	2	60	0	0	0	0	0	0	0	2	1	2	4	1	65
3	76	0	26.6667	0	0	0	0	1	1	8	2	12	1	1	0	1	1	0	0	2	2	1	4	2	70
3	63	0	19.2121	1	0	0	0	0	1	8	2	360	0	0	0	0	0	0	0	1	1	1	4	1	75
3	62	0	24.6711	0	0	0	0	1	0	8	2	12	0	1	1	0	0	0	0	2	1	1	4	1	30
3	66	0	22.2137	0	0	0	0	0	0	8	2	18	0	1	1	0	0	0	0	2	1	2	4	1	70
3	67	1	17.898	0	0	0	0	1	0	8	2	4	1	1	1	0	0	1	0	3	2	3	4	1	70
3	72	0	27.0258	0	1	0	0	0	0	8	2	72	0	1	1	0	0	0	0	2	1	1	3	1	80
3	64	0	25.1056	0	0	0	0	1	0	8	2	120	0	1	0	1	1	0	0	2	2	2	3	2	60
3	70	0	21.1109	0	0	0	0	1	0	8	2	60	0	1	1	0	0	0	0	2	2	2	3	1	90
3	63	1	21.5451	1	0	1	0	1	0	8	2	7	0	0	0	0	0	0	0	2	1	2	4	1	70
3	60	1	24.8889	0	1	0	0	0	1	8	2	24	0	2	1	1	1	0	0	3	2	3	4	2	50
3	79	0	20.7008	1	1	0	0	0	0	8	2	3	0	1	1	1	0	0	0	2	1	2	4	1	80
3	61	1	27.8293	0	0	0	0	1	1	8	2	6	1	0	0	0	0	0	0	3	1	3	4	1	70
3	68	1	26.5075	0	0	0	1	1	0	8	2	3	0	1	0	1	1	0	0	3	2	2	4	2	75
3	77	1	25.2994	1	0	0	0	0	0	8	2	240	0	1	1	1	0	0	0	2	2	2	3	2	60
3	80	0	29.4244	0	0	0	0	0	0	8	2	48	0	1	0	1	1	0	0	2	2	2	3	1	80
3	77	0	20.0474	1	0	1	0	0	0	9	2	3	1	1	0	1	0	0	0	1	2	2	4	1	50
3	69	0	18.2066	1	0	0	0	0	1	9	2	12	0	2	1	1	1	0	0	4	2	4	5	2	50
3	78	1	24.7768	0	0	0	1	1	1	9	2	4	0	1	0	1	0	0	0	2	1	1	3	2	80
3	80	1	22.5896	0	0	0	1	1	0	9	2	3	0	2	1	1	1	1	0	4	4	4	5	4	20
3	72	1	23.833	0	1	0	1	1	0	9	2	60	1	2	1	1	1	0	1	3	3	3	4	3	50
3	80	1	28.2807	0	0	0	0	1	0	9	2	4	0	1	0	1	1	0	0	2	2	2	3	1	60
3	63	1	20.4382	1	1	0	0	0	0	9	2	12	0	0	0	0	0	0	0	2	1	1	4	1	50
3	80	1	23.3828	1	1	0	0	1	0	9	2	6	0	1	0	1	1	0	0	3	3	3	5	3	50
3	75	0	19.721	1	1	0	0	1	1	9	2	120	0	2	1	1	1	0	0	2	2	2	3	2	50
3	73	0	30.5329	1	0	0	0	0	1	9	2	3	1	2	1	1	1	1	0	4	4	4	5	4	10
3	69	1	25.8782	0	0	0	0	0	0	9	2	36	0	0	0	0	0	0	0	2	2	2	4	2	50
3	80	1	25.2994	1	1	1	1	0	0	9	2	120	0	1	1	0	0	0	1	4	3	4	5	4	60
3	67	1	20.9656	0	1	0	0	0	0	9	2	3	0	0	0	0	0	0	0	2	1	1	3	2	50
3	87	0	24.2188	1	0	1	1	0	0	9	2	84	0	2	1	1	1	0	0	4	3	3	5	4	30
3	74	1	26.6667	0	0	0	0	0	0	9	2	4	0	2	0	1	1	0	1	1	1	1	3	1	70
3	74	1	21.7488	0	0	0	0	0	0	9	2	72	0	0	0	0	0	0	0	2	1	2	3	1	30
3	75	0	24.0346	0	0	0	0	0	1	9	2	12	0	1	0	0	1	0	0	2	2	1	3	1	70
3	68	1	23.1111	0	0	0	0	1	0	9	2	12	1	2	1	1	1	0	0	4	4	3	5	3	80
3	78	1	19.7239	0	0	0	0	0	1	9	2	120	1	2	1	1	1	0	0	4	2	4	5	2	50
3	70	1	23.7812	0	0	0	0	1	0	9	2	16	1	2	1	1	1	1	0	4	4	4	5	4	20
3	62	1	30.4487	0	0	0	0	1	0	10	2	60	1	0	0	0	0	0	0	2	1	1	5	1	40
3	62	0	23.0073	0	0	0	0	0	1	10	2	36	1	1	0	1	0	0	0	2	1	1	5	2	60
3	70	1	20	0	0	0	0	1	0	10	2	12	0	0	0	0	0	0	0	3	2	2	4	2	70
